# Supplementary material for: GlyContact analyzes glycan 3D structures at scale
Source: Nat Commun. 2025 Dec 12;16:11136. doi: 10.1038/s41467-025-67590-y (PMC12706034; doi:10.1038/s41467-025-67590-y)
Supplement: Supplementary file 6 — Source Data [file 41467_2025_67590_MOESM6_ESM.xlsx]

## Sheet: Fig1b
Figure 1b
	1_-R	2_Glc(b1-1)	3_Gal(b1-4)	4_GlcNAc(b1-6)	5_Gal(b1-4)	6_GlcNAc(b1-3)	7_Gal(b1-4)	8_Fuc(a1-3)	9_GlcNAc(b1-3)	10_Fuc(a1-4)	11_Gal(b1-3)	12_Neu5Ac(a2-3)
1_-R	0	1.33333	2	9.33333	22	16	17.3333	12	2	6	5.33333	8
2_Glc(b1-1)	1.33333	0	0	6.66667	16.6667	13.3333	16	10.6667	0	5.33333	3.33333	4
3_Gal(b1-4)	2	0	0	0	3.33333	4.66667	9.33333	7.33333	0	3.33333	4	4
4_GlcNAc(b1-6)	9.33333	6.66667	0	0	1.33333	2.66667	5.33333	6	6	6	10	16
5_Gal(b1-4)	22	16.6667	3.33333	1.33333	0	1.33333	1.33333	1.33333	5.33333	9.33333	16.6667	23.3333
6_GlcNAc(b1-3)	16	13.3333	4.66667	2.66667	1.33333	0	1.33333	1.33333	8.66667	12	11.3333	17.3333
7_Gal(b1-4)	17.3333	16	9.33333	5.33333	1.33333	1.33333	0	1.33333	8	6.66667	14	23.3333
8_Fuc(a1-3)	12	10.6667	7.33333	6	1.33333	1.33333	1.33333	0	13.3333	16	13.3333	10.6667
9_GlcNAc(b1-3)	2	0	0	6	5.33333	8.66667	8	13.3333	0	0	1.33333	3.33333
10_Fuc(a1-4)	6	5.33333	3.33333	6	9.33333	12	6.66667	16	0	0	0	2.66667
11_Gal(b1-3)	5.33333	3.33333	4	10	16.6667	11.3333	14	13.3333	1.33333	0	0	1.33333
12_Neu5Ac(a2-3)	8	4	4	16	23.3333	17.3333	23.3333	10.6667	3.33333	2.66667	1.33333	0

## Sheet: Fig2a
Figure 2a
	GlcNAc(b1-2)Man(a1-6)[Man(a1-3)]Man(b1-4)GlcNAc(b1-4)GlcNAc	Gal(b1-3)[Fuc(a1-4)]GlcNAc(b1-3)Gal(b1-4)GlcNAc(b1-3)Gal(b1-4)Glc	Gal(b1-3)Gal(b1-3)Gal(b1-4)Glc	Rha(a1-3)Rha(a1-2)Gal(a1-3)GlcNAc(a1-3)Rha	GlcNAc(b1-2)Man(a1-3)[Man(a1-6)]Man(b1-4)GlcNAc(b1-4)GlcNAc	Neu5Ac(a2-3)Gal(b1-4)GlcNAc(b1-2)Man(a1-3)[GlcNAc(b1-2)Man(a1-6)][GlcNAc(b1-4)]Man(b1-4)GlcNAc(b1-4)GlcNAc	Neu5Ac(a2-3)Gal(b1-4)GlcNAc(b1-2)Man(a1-3)[Gal(b1-4)GlcNAc(b1-2)Man(a1-6)]Man(b1-4)GlcNAc(b1-4)[Fuc(a1-6)]GlcNAc	GlcA(b1-4)GlcNAc(a1-4)IdoA2S(a1-4)GlcNS	Gal(b1-4)GlcNAc(b1-2)Man(a1-6)[GlcNAc(b1-2)Man(a1-3)][GlcNAc(b1-4)]Man(b1-4)GlcNAc(b1-4)GlcNAc	Gal(a1-3)Gal(b1-4)GlcNAc(b1-2)Man(a1-3)[Man(a1-3)[Man(a1-6)]Man(a1-6)]Man(b1-4)GlcNAc(b1-4)[Fuc(a1-6)]GlcNAc	Rha(a1-3)Rha(a1-3)Man(a1-2)Man(a1-2)[Glc(a1-4)Gal(a1-6)]Man	Gal(b1-4)GlcNAc(b1-2)Man(a1-3)[Gal(b1-4)GlcNAc(b1-2)[GlcNAc(b1-6)]Man(a1-6)]Man(b1-4)GlcNAc(b1-4)[Fuc(a1-6)]GlcNAc	Fuc(a1-2)[Gal(a1-3)]Gal(b1-3)[Neu5Ac(a2-6)]GalNAc	Neu5Ac(a2-8)Neu5Ac(a2-8)Neu5Ac(a2-3)Gal(b1-3)GalNAc(b1-4)[Fuc(a1-2)]Gal(b1-4)Glc	Fuc(a1-2)Gal(b1-3)GalNAc(b1-4)[Neu5Gc(a2-3)]Gal(b1-4)Glc	Neu5Ac(a2-3)Gal(b1-4)GlcNAc(b1-2)Man(a1-3)[Neu5Ac(a2-6)Gal(b1-4)GlcNAc(b1-2)Man(a1-6)]Man(b1-4)GlcNAc(b1-4)GlcNAc	Fuc(a1-2)Gal(b1-4)GlcNAc	Neu5Ac(a2-6)Gal(b1-4)GlcNAc(b1-2)Man(a1-3)[Fuc(a1-3)[Gal(b1-4)]GlcNAc(b1-2)Man(a1-6)]Man(b1-4)GlcNAc(b1-4)[Fuc(a1-6)]GlcNAc	GlcNAc(b1-2)Man(a1-3)[GlcNAc(b1-2)Man(a1-6)]Man(b1-4)GlcNAc(b1-4)[Fuc(a1-3)]GlcNAc	Gal(b1-4)GlcNAc(b1-2)Man(a1-3)[Gal(b1-4)GlcNAc(b1-2)[Gal(b1-4)GlcNAc(b1-6)]Man(a1-6)]Man(b1-4)GlcNAc(b1-4)GlcNAc	Neu5Ac(a2-8)Neu5Ac(a2-8)Neu5Ac(a2-3)Gal(b1-4)Glc	GlcNAc(a1-4)GlcNAc(b1-4)Gal(b1-3)GalNAc	Fuc(a1-2)[GlcNAc(b1-3)]Gal(b1-3)GlcNAc(b1-3)Gal	Neu5Ac(a2-3)Gal(b1-4)GlcNAc(b1-3)[Neu5Ac(a2-3)Gal(b1-4)GlcNAc(b1-6)]GalNAc	Fuc(a1-2)[Gal(a1-3)]Gal(b1-3)GalNAc(a1-3)Gal	Man(a1-2)Man(a1-3)[Man(a1-3)[Man(a1-6)]Man(a1-6)]Man(b1-4)GlcNAc(b1-4)GlcNAc	GalNAc(b1-4)GlcNAc(b1-2)Man(a1-3)[Man(a1-6)]Man(b1-4)GlcNAc(b1-4)GlcNAc	Rha(a1-2)Gal(a1-3)GlcNAc(a1-3)Rha(a1-3)Rha(a1-2)Gal(a1-3)GlcNAc(a1-3)Rha(a1-3)Rha(a1-2)Gal(a1-3)GlcNAc(a1-3)Rha(a1-3)Rha(a1-2)Gal(a1-3)GlcNAc(a1-3)Rha	Fuc(a1-3)[Gal(b1-4)]GlcNAc(b1-2)Man(a1-3)[Fuc(a1-3)[Gal(b1-4)]GlcNAc(b1-2)Man(a1-6)]Man(b1-4)GlcNAc(b1-4)GlcNAc	Neu5Ac(a2-3)Gal(b1-4)GlcNAc(b1-2)Man(a1-3)[Neu5Ac(a2-3)Gal(b1-4)GlcNAc(b1-2)Man(a1-6)][GlcNAc(b1-4)]Man(b1-4)GlcNAc(b1-4)[Fuc(a1-6)]GlcNAc	Neu5Ac(a2-6)Gal(b1-4)GlcNAc(b1-2)Man(a1-3)[Man(a1-3)[Man(a1-6)]Man(a1-6)]Man(b1-4)GlcNAc(b1-4)[Fuc(a1-6)]GlcNAc	Fuc(a1-2)Gal(b1-4)[Fuc(a1-3)]GlcNAc(b1-3)Gal(b1-4)GlcNAc(b1-4)Glc	Neu5Ac(a2-3)Gal(b1-4)GlcNAc(b1-3)Gal(b1-4)GlcNAc(b1-3)Gal(b1-4)Glc	Neu5Ac(a2-8)Neu5Ac(a2-8)Neu5Ac(a2-3)[GalNAc(b1-4)]Gal(b1-4)Glc	Neu5Ac9Ac(a2-3)Gal(b1-4)[Fuc(a1-3)]GlcNAc	Neu5Ac(a2-3)Gal(b1-4)[Fuc(a1-3)]GlcNAc(b1-2)Man(a1-3)[Gal(b1-4)GlcNAc(b1-2)[Gal(b1-4)GlcNAc(b1-6)]Man(a1-6)]Man(b1-4)GlcNAc(b1-4)GlcNAc	Neu5Ac(a2-3)Gal(b1-4)GlcNAc(b1-3)Gal(b1-4)GlcNAc(b1-3)Gal(b1-4)GlcNAc(b1-3)Gal(b1-4)GlcNAc(b1-3)Gal(b1-4)GlcNAc(b1-6)[Neu5Ac(a2-3)Gal(b1-3)]GalNAc	Fuc(a1-2)Gal(b1-4)GlcNAc6S(b1-6)[Neu5Ac(a2-3)Gal(b1-3)]GalNAc	Man(a1-3)Man(a1-3)GlcNAc	Man(a1-2)Man(a1-3)[Man(a1-3)[Man(a1-6)]Man(a1-6)][GlcNAc(b1-4)]Man(b1-4)GlcNAc(b1-4)GlcNAc	Fuc(a1-2)[Gal(a1-3)]Gal	GlcNAc(a1-4)Gal(b1-4)GlcNAc(b1-6)[GlcNAc(a1-4)Gal(b1-3)]GalNAc	Neu5Ac(a2-3)Gal(b1-4)[Fuc(a1-3)]GlcNAc(b1-2)Man(a1-3)[Neu5Ac(a2-6)Gal(b1-4)GlcNAc(b1-2)[Neu5Ac(a2-3)Gal(b1-4)GlcNAc(b1-6)]Man(a1-6)]Man(b1-4)GlcNAc(b1-4)GlcNAc	GlcNAc(b1-6)GalNAc	Rha(a1-2)[GlcNAc(b1-3)]Rha(a1-3)Rha	Fuc(a1-2)Gal(b1-3)GlcNAc(b1-3)[Fuc(a1-2)]Gal(b1-4)Glc	Rha(a1-2)Rha(a1-3)Rha(a1-3)GlcNAc	Man(a1-3)[Man(a1-6)]Man(a1-6)[Man(a1-3)]Man(b1-4)GlcNAc(b1-4)GlcNAc	Fuc(a1-3)[Gal(b1-4)]GlcNAc(b1-2)[GlcNAc(b1-4)]Man(a1-3)[GlcNAc(b1-2)[GlcNAc(b1-6)]Man(a1-6)]Man(b1-4)GlcNAc(b1-4)[Fuc(a1-6)]GlcNAc
GlcNAc(b1-2)Man(a1-6)[Man(a1-3)]Man(b1-4)GlcNAc(b1-4)GlcNAc	0	2.9	2	2.3	3.4	4.2	4.5	2.7	3	4.7	2.7	3.9	1.9	3.3	2.5	4.9	1.8	5.3	4	3.8	2.3	2.8	3.4	3.1	2.2	3.4	2.4	3.8	3.2	4.7	4.8	2.8	5.1	2.5	3.3	4.4	11.1	3.5	2.2	3.6	1.6	3.5	4.3	2	1.6	2.2	2.2	2.5	3.7
Gal(b1-3)[Fuc(a1-4)]GlcNAc(b1-3)Gal(b1-4)GlcNAc(b1-3)Gal(b1-4)Glc	2.9	0	3	2.1	4.2	2.9	4.9	2.9	3.6	4.6	2.8	4.4	2.4	4.2	2.8	4.2	2.6	5.1	3.3	4	3.1	2.4	3.6	3.3	3.1	3.7	2.9	4.5	3.3	5.7	4.7	4.9	3.8	2.4	2.9	4.2	7.6	4	2.1	3.5	1.9	3.4	5.5	2.2	2.6	2.7	2	2.7	4.7
Gal(b1-3)Gal(b1-3)Gal(b1-4)Glc	2	3	0	2.2	4.1	4.4	6.5	2.3	3.6	6.1	3.1	4.9	3.1	5	3.5	5.9	1.9	6.2	3.8	4.8	2.9	3.2	3.9	3.9	3.4	2.7	4.7	3.4	4	5.8	5.4	4.9	6.6	2.5	3.6	6.7	13.8	3.4	2.1	4.3	2.4	2.9	5.8	2.6	2	3.4	2.9	2.9	4.2
Rha(a1-3)Rha(a1-2)Gal(a1-3)GlcNAc(a1-3)Rha	2.3	2.1	2.2	0	3.7	3.8	4.9	2	3.7	4.4	3.6	4.2	1.9	3	2.4	4.4	1.7	5.7	3.9	4.8	2.6	2.2	2.9	3.4	2	2.8	2.9	3.8	3.3	5	4.6	3.7	4.9	2.9	2.6	4.5	11.2	3.1	1.8	3.7	1.7	2.7	5.4	1.8	2	2.5	2	2.9	4.8
GlcNAc(b1-2)Man(a1-3)[Man(a1-6)]Man(b1-4)GlcNAc(b1-4)GlcNAc	3.4	4.2	4.1	3.7	0	3.6	3.8	2.5	3.1	3.8	2.9	3.7	2.3	3.3	2.8	3.2	2.1	4	3.7	3.9	2.5	2.9	3.4	3.5	2	3	3.2	3.9	3.7	3.6	4.1	2.3	4.5	2.8	2.4	4.3	12.2	2.8	2.3	3.5	1.8	2	4.5	2.3	2.3	2.7	2.1	2.5	3.6
Neu5Ac(a2-3)Gal(b1-4)GlcNAc(b1-2)Man(a1-3)[GlcNAc(b1-2)Man(a1-6)][GlcNAc(b1-4)]Man(b1-4)GlcNAc(b1-4)GlcNAc	4.2	2.9	4.4	3.8	3.6	0	2.5	2	2.6	3.9	1.8	2.9	2	2.2	2.1	2.7	1.8	3.4	2.8	3.1	1.9	1.8	2	2.6	1.8	1.9	2.6	3.3	2.2	3.1	2.8	2.9	2.8	2	1.8	2.8	8.9	1.9	1.7	2.3	1.6	2.2	3.5	1.6	1.7	1.8	1.5	2.3	3.4
Neu5Ac(a2-3)Gal(b1-4)GlcNAc(b1-2)Man(a1-3)[Gal(b1-4)GlcNAc(b1-2)Man(a1-6)]Man(b1-4)GlcNAc(b1-4)[Fuc(a1-6)]GlcNAc	4.5	4.9	6.5	4.9	3.8	2.5	0	2.7	2.4	3	3.6	3.6	2.2	3	2.2	2.6	2	2.6	3.8	3	2.3	2.6	2	3.5	1.9	2.9	3.5	3.2	2.4	3.6	2.8	2.2	3.1	2.6	2.4	3.5	8.3	2.3	1.7	2.9	1.8	2.2	3.9	2.4	2	2.6	2.5	2.9	4
GlcA(b1-4)GlcNAc(a1-4)IdoA2S(a1-4)GlcNS	2.7	2.9	2.3	2	2.5	2	2.7	0	3.8	5.5	2.9	3.9	2.6	3.9	2.6	4.7	2.2	6.3	3.6	3.6	2.6	1.9	3.1	3.8	2.9	3	3.2	4	3.3	5.2	3.9	4	5.7	2.7	2.3	5.3	11.7	2.9	1.6	3.9	2	3.3	4.6	1.5	2.5	2.7	1.8	3.2	5.3
Gal(b1-4)GlcNAc(b1-2)Man(a1-6)[GlcNAc(b1-2)Man(a1-3)][GlcNAc(b1-4)]Man(b1-4)GlcNAc(b1-4)GlcNAc	3	3.6	3.6	3.7	3.1	2.6	2.4	3.8	0	3.2	2.7	3.9	1.7	2.9	2.3	3	1.6	2.9	2.8	4.1	2.1	2.2	1.9	2.7	1.5	2.4	2.7	2.6	2.4	3.5	3.1	2.3	3.7	2	2.3	3.3	9.1	2.6	1.6	2.8	1.6	1.9	3.2	2	1.5	2.1	1.8	2.2	3
Gal(a1-3)Gal(b1-4)GlcNAc(b1-2)Man(a1-3)[Man(a1-3)[Man(a1-6)]Man(a1-6)]Man(b1-4)GlcNAc(b1-4)[Fuc(a1-6)]GlcNAc	4.7	4.6	6.1	4.4	3.8	3.9	3	5.5	3.2	0	3.8	3.4	2.6	3.2	2.7	3.6	2.1	3.5	3.3	5.3	2.4	2.2	2.4	3.5	1.8	3	2.3	3.4	3.4	3.7	3.2	1.8	3.4	2.5	2.2	5.4	8.2	2.8	1.6	3.8	1.6	2.1	3.9	1.6	2.1	3	2	2.3	3.8
Rha(a1-3)Rha(a1-3)Man(a1-2)Man(a1-2)[Glc(a1-4)Gal(a1-6)]Man	2.7	2.8	3.1	3.6	2.9	1.8	3.6	2.9	2.7	3.8	0	4.9	2.2	3.8	2.8	4.7	2.4	5.4	3	4.1	2.3	3.4	2.5	3.1	2.6	3.3	3.7	3.7	3.5	4.3	4.3	3.4	4.3	2.6	3.3	3.7	13.6	2.3	2.1	2.7	1.8	2.8	4.4	2	2.2	1.9	2	2.6	3.4
Gal(b1-4)GlcNAc(b1-2)Man(a1-3)[Gal(b1-4)GlcNAc(b1-2)[GlcNAc(b1-6)]Man(a1-6)]Man(b1-4)GlcNAc(b1-4)[Fuc(a1-6)]GlcNAc	3.9	4.4	4.9	4.2	3.7	2.9	3.6	3.9	3.9	3.4	4.9	0	2.2	2.4	2.1	3.2	1.9	3.8	3.4	2.8	2	1.9	2.4	2.7	2.4	2.4	2.5	3.1	2.4	3	2.9	2.2	3.3	2.3	1.9	4	9.2	2.3	1.8	2.7	1.7	2.4	2.8	1.4	1.7	2.2	1.7	1.9	3.3
Fuc(a1-2)[Gal(a1-3)]Gal(b1-3)[Neu5Ac(a2-6)]GalNAc	1.9	2.4	3.1	1.9	2.3	2	2.2	2.6	1.7	2.6	2.2	2.2	0	2.9	2.1	3.8	1.8	4.9	3.2	4.8	2.1	2.5	2.5	2.9	2	2.6	2.5	3.8	3.3	5.2	4	4	4.7	2.7	2.4	3.9	12.3	3.5	1.7	2.6	1.7	2.7	5.3	1.5	1.8	1.9	1.8	2.8	4.5
Neu5Ac(a2-8)Neu5Ac(a2-8)Neu5Ac(a2-3)Gal(b1-3)GalNAc(b1-4)[Fuc(a1-2)]Gal(b1-4)Glc	3.3	4.2	5	3	3.3	2.2	3	3.9	2.9	3.2	3.8	2.4	2.9	0	2	3.3	1.9	3.2	2.9	3.2	2.2	2.4	1.8	2.5	2	3	2.6	3.5	2.6	4.2	2.5	3.4	3.3	2.5	2.6	3.5	10.8	2.6	2.1	2.2	2.1	2.1	3.3	1.8	2.3	1.9	1.7	2.6	3.9
Fuc(a1-2)Gal(b1-3)GalNAc(b1-4)[Neu5Gc(a2-3)]Gal(b1-4)Glc	2.5	2.8	3.5	2.4	2.8	2.1	2.2	2.6	2.3	2.7	2.8	2.1	2.1	2	0	3.8	1.7	4	2.8	4.4	2	2.4	1.7	2.7	2	3.3	2.8	3.9	2.9	4.7	3	3.6	3.9	2.6	2.3	4.1	10.5	2.5	1.7	2.4	1.6	2.5	4.8	2.2	1.7	1.8	2	2.9	4.5
Neu5Ac(a2-3)Gal(b1-4)GlcNAc(b1-2)Man(a1-3)[Neu5Ac(a2-6)Gal(b1-4)GlcNAc(b1-2)Man(a1-6)]Man(b1-4)GlcNAc(b1-4)GlcNAc	4.9	4.2	5.9	4.4	3.2	2.7	2.6	4.7	3	3.6	4.7	3.2	3.8	3.3	3.8	0	1.7	2.8	3	3.6	1.7	1.8	1.7	2.8	1.5	2.5	2.5	3.6	2.5	3.6	2.7	2.4	3.1	2.2	1.6	2.7	4.6	2.4	1.9	2.5	1.8	1.7	3.6	1.5	1.7	2.2	1.5	2.7	3.9
Fuc(a1-2)Gal(b1-4)GlcNAc	1.8	2.6	1.9	1.7	2.1	1.8	2	2.2	1.6	2.1	2.4	1.9	1.8	1.9	1.7	1.7	0	5.3	4.5	5.6	2.8	3.6	2.9	4	2.6	3.8	4.8	4.7	4.7	6	5	5.1	5.7	3.2	3.1	6.9	12.6	3.9	1.7	4.2	2	2.8	6.1	3	1.7	3.2	2.7	3.2	5.2
Neu5Ac(a2-6)Gal(b1-4)GlcNAc(b1-2)Man(a1-3)[Fuc(a1-3)[Gal(b1-4)]GlcNAc(b1-2)Man(a1-6)]Man(b1-4)GlcNAc(b1-4)[Fuc(a1-6)]GlcNAc	5.3	5.1	6.2	5.7	4	3.4	2.6	6.3	2.9	3.5	5.4	3.8	4.9	3.2	4	2.8	5.3	0	3.6	3.8	2.2	2.5	2.5	3.1	1.9	2.4	2.9	3.3	2.7	3.1	2.5	2.3	2.8	2.3	2.7	3.2	8.4	3.1	2.2	3.3	1.7	2.3	5.1	1.9	1.8	2.5	1.8	2.1	4
GlcNAc(b1-2)Man(a1-3)[GlcNAc(b1-2)Man(a1-6)]Man(b1-4)GlcNAc(b1-4)[Fuc(a1-3)]GlcNAc	4	3.3	3.8	3.9	3.7	2.8	3.8	3.6	2.8	3.3	3	3.4	3.2	2.9	2.8	3	4.5	3.6	0	4.2	2.3	2.6	2.2	2.6	2.5	2.7	3.1	3.8	3.6	4.3	3.7	4.4	4.2	2.2	2.8	3.9	9.8	3.2	1.9	2.5	1.5	2.5	4.2	1.9	1.8	2.2	2.5	2.7	4.5
Gal(b1-4)GlcNAc(b1-2)Man(a1-3)[Gal(b1-4)GlcNAc(b1-2)[Gal(b1-4)GlcNAc(b1-6)]Man(a1-6)]Man(b1-4)GlcNAc(b1-4)GlcNAc	3.8	4	4.8	4.8	3.9	3.1	3	3.6	4.1	5.3	4.1	2.8	4.8	3.2	4.4	3.6	5.6	3.8	4.2	0	2	2.8	2.3	2.8	1.9	2.5	2.9	3.2	2.9	2.7	2.9	2.7	2.5	2.2	2.7	3.2	11.4	2.5	2	2.5	1.8	2.3	3.7	1.8	2	2	1.9	2.5	3.1
Neu5Ac(a2-8)Neu5Ac(a2-8)Neu5Ac(a2-3)Gal(b1-4)Glc	2.3	3.1	2.9	2.6	2.5	1.9	2.3	2.6	2.1	2.4	2.3	2	2.1	2.2	2	1.7	2.8	2.2	2.3	2	0	2	1.8	2.9	1.8	2.8	3	3.4	3.3	3.9	3	2.6	3.4	2.3	1.9	4.2	11.4	2.5	1.6	2.7	1.4	2.2	4.2	1.5	1.5	1.9	1.7	2.2	3.8
GlcNAc(a1-4)GlcNAc(b1-4)Gal(b1-3)GalNAc	2.8	2.4	3.2	2.2	2.9	1.8	2.6	1.9	2.2	2.2	3.4	1.9	2.5	2.4	2.4	1.8	3.6	2.5	2.6	2.8	2	0	3.5	4.3	3.7	2.8	3	4.5	3.6	5.4	5	4.6	5.7	3.5	1.9	6	11.8	3.2	1.9	3.8	2.2	4.1	4.6	1.3	2.4	3.2	1.6	3	5.1
Fuc(a1-2)[GlcNAc(b1-3)]Gal(b1-3)GlcNAc(b1-3)Gal	3.4	3.6	3.9	2.9	3.4	2	2	3.1	1.9	2.4	2.5	2.4	2.5	1.8	1.7	1.7	2.9	2.5	2.2	2.3	1.8	3.5	0	3.7	2.2	3.8	3.7	4.8	3.3	4.6	3.3	4	4.2	2.7	2.4	5.4	11.4	2.5	2.1	2.8	1.8	2.7	4.9	1.6	2.2	2.4	2.2	3.6	5.5
Neu5Ac(a2-3)Gal(b1-4)GlcNAc(b1-3)[Neu5Ac(a2-3)Gal(b1-4)GlcNAc(b1-6)]GalNAc	3.1	3.3	3.9	3.4	3.5	2.6	3.5	3.8	2.7	3.5	3.1	2.7	2.9	2.5	2.7	2.8	4	3.1	2.6	2.8	2.9	4.3	3.7	0	2.1	2.9	3	3.1	3	3.7	3.6	2.7	3.9	2.6	4	3.8	9.9	2.7	2.4	2.8	2	2.3	4	3.3	2.1	2.2	3.5	2.5	3.4
Fuc(a1-2)[Gal(a1-3)]Gal(b1-3)GalNAc(a1-3)Gal	2.2	3.1	3.4	2	2	1.8	1.9	2.9	1.5	1.8	2.6	2.4	2	2	2	1.5	2.6	1.9	2.5	1.9	1.8	3.7	2.2	2.1	0	3.4	3.4	4.2	3.7	4.3	3.4	2.8	4.6	2.5	3	4.6	13.4	3.5	2	3.5	1.7	2.6	5.6	2.2	1.9	2.2	2.3	2.6	4.7
Man(a1-2)Man(a1-3)[Man(a1-3)[Man(a1-6)]Man(a1-6)]Man(b1-4)GlcNAc(b1-4)GlcNAc	3.4	3.7	2.7	2.8	3	1.9	2.9	3	2.4	3	3.3	2.4	2.6	3	3.3	2.5	3.8	2.4	2.7	2.5	2.8	2.8	3.8	2.9	3.4	0	3.1	2.9	3.3	4.3	3	3.3	4.1	2.7	2	5.2	9.7	2.9	1.6	2.5	1.6	2.2	3.9	1.8	1.9	2.5	1.8	2.6	3.9
GalNAc(b1-4)GlcNAc(b1-2)Man(a1-3)[Man(a1-6)]Man(b1-4)GlcNAc(b1-4)GlcNAc	2.4	2.9	4.7	2.9	3.2	2.6	3.5	3.2	2.7	2.3	3.7	2.5	2.5	2.6	2.8	2.5	4.8	2.9	3.1	2.9	3	3	3.7	3	3.4	3.1	0	4	2.9	3.6	3.7	2.1	2.8	2.7	2.5	4.3	9.3	3.2	2	2.8	1.6	2.7	3.3	1.8	2	2.4	1.8	2.6	3.7
Rha(a1-2)Gal(a1-3)GlcNAc(a1-3)Rha(a1-3)Rha(a1-2)Gal(a1-3)GlcNAc(a1-3)Rha(a1-3)Rha(a1-2)Gal(a1-3)GlcNAc(a1-3)Rha(a1-3)Rha(a1-2)Gal(a1-3)GlcNAc(a1-3)Rha	3.8	4.5	3.4	3.8	3.9	3.3	3.2	4	2.6	3.4	3.7	3.1	3.8	3.5	3.9	3.6	4.7	3.3	3.8	3.2	3.4	4.5	4.8	3.1	4.2	2.9	4	0	2.4	2.3	3.2	1.8	4.4	1.9	2	3.4	9.6	2.1	1.6	2.3	1.6	2	3.3	1.5	1.5	1.9	1.8	1.9	2.7
Fuc(a1-3)[Gal(b1-4)]GlcNAc(b1-2)Man(a1-3)[Fuc(a1-3)[Gal(b1-4)]GlcNAc(b1-2)Man(a1-6)]Man(b1-4)GlcNAc(b1-4)GlcNAc	3.2	3.3	4	3.3	3.7	2.2	2.4	3.3	2.4	3.4	3.5	2.4	3.3	2.6	2.9	2.5	4.7	2.7	3.6	2.9	3.3	3.6	3.3	3	3.7	3.3	2.9	2.4	0	3.7	2.6	2.8	3.4	2.2	2.2	3.4	9.2	2.1	1.6	2.4	1.6	2	3.3	1.5	1.7	2	1.5	2.1	3.2
Neu5Ac(a2-3)Gal(b1-4)GlcNAc(b1-2)Man(a1-3)[Neu5Ac(a2-3)Gal(b1-4)GlcNAc(b1-2)Man(a1-6)][GlcNAc(b1-4)]Man(b1-4)GlcNAc(b1-4)[Fuc(a1-6)]GlcNAc	4.7	5.7	5.8	5	3.6	3.1	3.6	5.2	3.5	3.7	4.3	3	5.2	4.2	4.7	3.6	6	3.1	4.3	2.7	3.9	5.4	4.6	3.7	4.3	4.3	3.6	2.3	3.7	0	2.5	1.8	2.6	2.4	2.4	3.1	11.4	2.3	2	2.4	1.6	1.8	3.7	1.5	1.7	1.8	1.8	1.8	3.1
Neu5Ac(a2-6)Gal(b1-4)GlcNAc(b1-2)Man(a1-3)[Man(a1-3)[Man(a1-6)]Man(a1-6)]Man(b1-4)GlcNAc(b1-4)[Fuc(a1-6)]GlcNAc	4.8	4.7	5.4	4.6	4.1	2.8	2.8	3.9	3.1	3.2	4.3	2.9	4	2.5	3	2.7	5	2.5	3.7	2.9	3	5	3.3	3.6	3.4	3	3.7	3.2	2.6	2.5	0	3	2.6	2.5	2	2.9	7.2	2.1	1.5	2.3	1.8	2.4	3.2	1.5	2.1	2	1.9	2.2	3.8
Fuc(a1-2)Gal(b1-4)[Fuc(a1-3)]GlcNAc(b1-3)Gal(b1-4)GlcNAc(b1-4)Glc	2.8	4.9	4.9	3.7	2.3	2.9	2.2	4	2.3	1.8	3.4	2.2	4	3.4	3.6	2.4	5.1	2.3	4.4	2.7	2.6	4.6	4	2.7	2.8	3.3	2.1	1.8	2.8	1.8	3	0	3.6	2.7	2.2	4.3	12.6	3	2.3	4.7	1.9	2.3	4.2	1.9	2	3	1.7	2.8	4.2
Neu5Ac(a2-3)Gal(b1-4)GlcNAc(b1-3)Gal(b1-4)GlcNAc(b1-3)Gal(b1-4)Glc	5.1	3.8	6.6	4.9	4.5	2.8	3.1	5.7	3.7	3.4	4.3	3.3	4.7	3.3	3.9	3.1	5.7	2.8	4.2	2.5	3.4	5.7	4.2	3.9	4.6	4.1	2.8	4.4	3.4	2.6	2.6	3.6	0	3.1	3.5	3.1	7.7	4	2.8	3.1	2	4	5	2.9	2.4	2.3	2.3	3.5	5.4
Neu5Ac(a2-8)Neu5Ac(a2-8)Neu5Ac(a2-3)[GalNAc(b1-4)]Gal(b1-4)Glc	2.5	2.4	2.5	2.9	2.8	2	2.6	2.7	2	2.5	2.6	2.3	2.7	2.5	2.6	2.2	3.2	2.3	2.2	2.2	2.3	3.5	2.7	2.6	2.5	2.7	2.7	1.9	2.2	2.4	2.5	2.7	3.1	0	1.9	3.5	12	2.4	1.4	2.9	1.4	2.3	4.1	1.9	1.5	1.9	1.6	2.3	3.5
Neu5Ac9Ac(a2-3)Gal(b1-4)[Fuc(a1-3)]GlcNAc	3.3	2.9	3.6	2.6	2.4	1.8	2.4	2.3	2.3	2.2	3.3	1.9	2.4	2.6	2.3	1.6	3.1	2.7	2.8	2.7	1.9	1.9	2.4	4	3	2	2.5	2	2.2	2.4	2	2.2	3.5	1.9	0	5.8	11	3.2	1.7	4	1.7	2.7	4.9	1.6	2.1	2.7	1.5	3	5.5
Neu5Ac(a2-3)Gal(b1-4)[Fuc(a1-3)]GlcNAc(b1-2)Man(a1-3)[Gal(b1-4)GlcNAc(b1-2)[Gal(b1-4)GlcNAc(b1-6)]Man(a1-6)]Man(b1-4)GlcNAc(b1-4)GlcNAc	4.4	4.2	6.7	4.5	4.3	2.8	3.5	5.3	3.3	5.4	3.7	4	3.9	3.5	4.1	2.7	6.9	3.2	3.9	3.2	4.2	6	5.4	3.8	4.6	5.2	4.3	3.4	3.4	3.1	2.9	4.3	3.1	3.5	5.8	0	10.1	2.6	2.1	2	1.6	2.7	4.2	2.3	1.8	2.1	2.1	2.1	3.2
Neu5Ac(a2-3)Gal(b1-4)GlcNAc(b1-3)Gal(b1-4)GlcNAc(b1-3)Gal(b1-4)GlcNAc(b1-3)Gal(b1-4)GlcNAc(b1-3)Gal(b1-4)GlcNAc(b1-6)[Neu5Ac(a2-3)Gal(b1-3)]GalNAc	11.1	7.6	13.8	11.2	12.2	8.9	8.3	11.7	9.1	8.2	13.6	9.2	12.3	10.8	10.5	4.6	12.6	8.4	9.8	11.4	11.4	11.8	11.4	9.9	13.4	9.7	9.3	9.6	9.2	11.4	7.2	12.6	7.7	12	11	10.1	0	4.8	2.7	4.8	3	3.3	6.3	4.2	3.4	4	3.5	4.1	5.5
Fuc(a1-2)Gal(b1-4)GlcNAc6S(b1-6)[Neu5Ac(a2-3)Gal(b1-3)]GalNAc	3.5	4	3.4	3.1	2.8	1.9	2.3	2.9	2.6	2.8	2.3	2.3	3.5	2.6	2.5	2.4	3.9	3.1	3.2	2.5	2.5	3.2	2.5	2.7	3.5	2.9	3.2	2.1	2.1	2.3	2.1	3	4	2.4	3.2	2.6	4.8	0	2.1	3.1	1.7	2.8	3.7	1.7	2	2.5	1.5	2.6	3.9
Man(a1-3)Man(a1-3)GlcNAc	2.2	2.1	2.1	1.8	2.3	1.7	1.7	1.6	1.6	1.6	2.1	1.8	1.7	2.1	1.7	1.9	1.7	2.2	1.9	2	1.6	1.9	2.1	2.4	2	1.6	2	1.6	1.6	2	1.5	2.3	2.8	1.4	1.7	2.1	2.7	2.1	0	3.6	1.5	2.8	5.9	2.5	1.9	2.5	2.2	3.2	5.1
Man(a1-2)Man(a1-3)[Man(a1-3)[Man(a1-6)]Man(a1-6)][GlcNAc(b1-4)]Man(b1-4)GlcNAc(b1-4)GlcNAc	3.6	3.5	4.3	3.7	3.5	2.3	2.9	3.9	2.8	3.8	2.7	2.7	2.6	2.2	2.4	2.5	4.2	3.3	2.5	2.5	2.7	3.8	2.8	2.8	3.5	2.5	2.8	2.3	2.4	2.4	2.3	4.7	3.1	2.9	4	2	4.8	3.1	3.6	0	1.9	2.3	3.9	1.7	1.9	1.6	1.7	2.8	3
Fuc(a1-2)[Gal(a1-3)]Gal	1.6	1.9	2.4	1.7	1.8	1.6	1.8	2	1.6	1.6	1.8	1.7	1.7	2.1	1.6	1.8	2	1.7	1.5	1.8	1.4	2.2	1.8	2	1.7	1.6	1.6	1.6	1.6	1.6	1.8	1.9	2	1.4	1.7	1.6	3	1.7	1.5	1.9	0	3.5	6.6	2.4	1.6	2.8	2.3	3	5.4
GlcNAc(a1-4)Gal(b1-4)GlcNAc(b1-6)[GlcNAc(a1-4)Gal(b1-3)]GalNAc	3.5	3.4	2.9	2.7	2	2.2	2.2	3.3	1.9	2.1	2.8	2.4	2.7	2.1	2.5	1.7	2.8	2.3	2.5	2.3	2.2	4.1	2.7	2.3	2.6	2.2	2.7	2	2	1.8	2.4	2.3	4	2.3	2.7	2.7	3.3	2.8	2.8	2.3	3.5	0	4.7	2.1	1.7	2.3	2.1	2.8	3.9
Neu5Ac(a2-3)Gal(b1-4)[Fuc(a1-3)]GlcNAc(b1-2)Man(a1-3)[Neu5Ac(a2-6)Gal(b1-4)GlcNAc(b1-2)[Neu5Ac(a2-3)Gal(b1-4)GlcNAc(b1-6)]Man(a1-6)]Man(b1-4)GlcNAc(b1-4)GlcNAc	4.3	5.5	5.8	5.4	4.5	3.5	3.9	4.6	3.2	3.9	4.4	2.8	5.3	3.3	4.8	3.6	6.1	5.1	4.2	3.7	4.2	4.6	4.9	4	5.6	3.9	3.3	3.3	3.3	3.7	3.2	4.2	5	4.1	4.9	4.2	6.3	3.7	5.9	3.9	6.6	4.7	0	1.2	1.8	1.9	1.9	2.1	2.8
GlcNAc(b1-6)GalNAc	2	2.2	2.6	1.8	2.3	1.6	2.4	1.5	2	1.6	2	1.4	1.5	1.8	2.2	1.5	3	1.9	1.9	1.8	1.5	1.3	1.6	3.3	2.2	1.8	1.8	1.5	1.5	1.5	1.5	1.9	2.9	1.9	1.6	2.3	4.2	1.7	2.5	1.7	2.4	2.1	1.2	0	3.2	3.7	1.9	3.5	6.3
Rha(a1-2)[GlcNAc(b1-3)]Rha(a1-3)Rha	1.6	2.6	2	2	2.3	1.7	2	2.5	1.5	2.1	2.2	1.7	1.8	2.3	1.7	1.7	1.7	1.8	1.8	2	1.5	2.4	2.2	2.1	1.9	1.9	2	1.5	1.7	1.7	2.1	2	2.4	1.5	2.1	1.8	3.4	2	1.9	1.9	1.6	1.7	1.8	3.2	0	2.6	2	2.9	4.8
Fuc(a1-2)Gal(b1-3)GlcNAc(b1-3)[Fuc(a1-2)]Gal(b1-4)Glc	2.2	2.7	3.4	2.5	2.7	1.8	2.6	2.7	2.1	3	1.9	2.2	1.9	1.9	1.8	2.2	3.2	2.5	2.2	2	1.9	3.2	2.4	2.2	2.2	2.5	2.4	1.9	2	1.8	2	3	2.3	1.9	2.7	2.1	4	2.5	2.5	1.6	2.8	2.3	1.9	3.7	2.6	0	2.2	2.7	4.6
Rha(a1-2)Rha(a1-3)Rha(a1-3)GlcNAc	2.2	2	2.9	2	2.1	1.5	2.5	1.8	1.8	2	2	1.7	1.8	1.7	2	1.5	2.7	1.8	2.5	1.9	1.7	1.6	2.2	3.5	2.3	1.8	1.8	1.8	1.5	1.8	1.9	1.7	2.3	1.6	1.5	2.1	3.5	1.5	2.2	1.7	2.3	2.1	1.9	1.9	2	2.2	0	3.2	5.2
Man(a1-3)[Man(a1-6)]Man(a1-6)[Man(a1-3)]Man(b1-4)GlcNAc(b1-4)GlcNAc	2.5	2.7	2.9	2.9	2.5	2.3	2.9	3.2	2.2	2.3	2.6	1.9	2.8	2.6	2.9	2.7	3.2	2.1	2.7	2.5	2.2	3	3.6	2.5	2.6	2.6	2.6	1.9	2.1	1.8	2.2	2.8	3.5	2.3	3	2.1	4.1	2.6	3.2	2.8	3	2.8	2.1	3.5	2.9	2.7	3.2	0	3.4
Fuc(a1-3)[Gal(b1-4)]GlcNAc(b1-2)[GlcNAc(b1-4)]Man(a1-3)[GlcNAc(b1-2)[GlcNAc(b1-6)]Man(a1-6)]Man(b1-4)GlcNAc(b1-4)[Fuc(a1-6)]GlcNAc	3.7	4.7	4.2	4.8	3.6	3.4	4	5.3	3	3.8	3.4	3.3	4.5	3.9	4.5	3.9	5.2	4	4.5	3.1	3.8	5.1	5.5	3.4	4.7	3.9	3.7	2.7	3.2	3.1	3.8	4.2	5.4	3.5	5.5	3.2	5.5	3.9	5.1	3	5.4	3.9	2.8	6.3	4.8	4.6	5.2	3.4	0
Gal(b1-4)GlcNAc(b1-2)Man(a1-3)[Gal(b1-4)GlcNAc(b1-2)Man(a1-6)][Xyl(b1-2)]Man(b1-4)GlcNAc(b1-4)[Fuc(a1-6)]GlcNAc	3.9	3.6	4.1	3.8	4.2	2.4	2.9	3.1	2.9	2.9	4.1	2.4	3.8	2.8	2.9	2.8	4.3	3.6	4	3.3	3	3.4	4	4.1	4	2.7	2.9	2.5	2.4	3	2.5	3.8	3.6	3.2	3.1	3.3	4.1	3.2	4.4	2.8	4.8	3.6	2.4	4.3	3.6	3.9	3.3	3.5	2.9
GlcNAc(b1-6)GlcNAc(b1-6)GlcNAc	2.2	2.3	3	1.8	2.1	1.6	1.3	2.1	1.9	1.7	2.2	1.5	1.6	1.8	1.7	1.5	2.2	1.8	2.1	1.9	1.5	2.2	1.5	2.6	1.9	1.6	1.9	1.7	1.7	1.6	1.6	1.7	2.3	1.5	1.8	2.1	3.3	2	1.9	1.9	1.8	1.7	1.6	2.1	2.1	1.8	1.9	1.9	1.7
Fuc(a1-2)Gal(b1-4)[Fuc(a1-3)]GlcNAc(b1-3)Gal(b1-4)[Fuc(a1-3)]GlcNAc(b1-4)Glc	3.2	4.5	4.7	3.9	2.6	2.2	2.3	4.9	2.1	2.2	4.3	3.1	4	2.7	3.5	2	4.2	2.2	3.3	2.5	2.8	5.6	3	2.8	2.9	2.9	3.4	1.8	2.5	1.9	1.9	2.3	4.9	2.5	3.7	2.4	3.8	3.4	4.7	3.6	4.2	2.7	2.9	6.8	3.3	3.8	4.3	2.7	2.8
Man(a1-3)Man(a1-3)Man(a1-3)Man(a1-3)GlcNAc	3.3	2.9	3.8	3.3	2.7	1.9	2.3	1.9	2	3.1	2.5	1.9	2.5	1.9	1.9	1.8	3.2	2.7	2.5	1.6	2	3.3	2.1	1.9	2.4	1.9	2.3	2.1	1.8	2.9	1.9	3.5	2.6	2.5	3.4	2.8	5.6	1.9	3.4	1.6	4.1	2.2	1.7	3.4	3.2	2.1	2.9	2.7	2.3
Fuc(a1-2)Gal(b1-3)GlcNAc(b1-3)Gal(b1-4)[Fuc(a1-3)]GlcNAc(b1-6)[Fuc(a1-2)Gal(b1-3)[Fuc(a1-4)]GlcNAc(b1-3)]Gal(b1-4)Glc	5.2	3.3	5.4	4.7	4.5	3.2	3.4	4.5	2.8	2.6	4.4	3	4.3	2.7	4.1	3	5.4	2.7	3.7	3.4	3.6	4.8	3.6	4.4	5.1	3.7	3.8	3.2	2.7	3.6	2.5	5	4.8	4	4.3	4.4	2.9	3.7	5	3.1	5.6	3.3	2.1	5.9	5	4.1	5	4.2	3.1
Gal(b1-3)GalNAc(a1-3)GlcNAc	2.4	2.6	2.7	1.8	2.4	1.5	1.9	1.9	1.8	2.1	2.1	1.4	1.6	1.8	1.6	1.6	2.4	2.3	2	1.5	1.6	2.6	1.6	2.3	1.9	1.6	1.9	1.9	1.8	1.7	1.7	2.5	1.8	1.4	2.2	1.9	3.7	1.9	2.3	1.6	2.1	1.8	1.5	2.6	2.1	1.6	2.3	1.9	1.8
Fuc(a1-3)[Gal(b1-4)]GlcNAc(b1-3)Gal(b1-4)GlcNAc(b1-6)[Neu5Ac(a2-3)Gal(b1-3)[Fuc(a1-4)]GlcNAc(b1-3)]Gal(b1-4)Glc	6.1	4.8	7.3	6.2	6.4	3.1	4.2	5.9	4.4	6.1	4.9	4.6	5.1	4.1	4.6	5.1	5.7	3.9	4.9	3.4	4.2	6.2	4.8	5.1	6.1	4.9	5.7	4.5	3.3	4.9	3.5	6.6	3.3	4.3	6.4	4.3	7.4	4.8	6.3	3.9	7.1	5.7	3.3	8.1	5.8	4.4	6.1	5.6	5.5
Fuc(a1-2)Gal(b1-4)[Fuc(a1-3)]GlcNAc(b1-3)Gal(b1-4)Glc	3	2.5	3.5	2.3	2.9	2.4	3	2.1	2.7	2.2	3.6	1.8	2.9	2.5	2.9	2	4.3	2.7	2.9	3	2.5	1.9	2.9	4.8	3.6	2.5	2.3	2.1	2.2	2.9	2	3.2	4.1	3.1	2.5	2.5	3.9	3.1	3.4	2.6	3.9	3.2	1.8	2.7	3.3	3.4	2.7	2.6	1.9
Fuc(a1-2)Gal(b1-4)GlcNAc(b1-3)Gal(b1-4)GlcNAc(b1-6)[Neu5Ac(a2-3)GlcNAc(b1-3)Gal(b1-4)GlcNAc(b1-3)]GalNAc	3.7	3.7	4.7	4.2	2.7	2.9	2.4	4.6	2.8	2.4	4.2	2.8	4.1	3.4	4	2.7	4.6	2.5	3.5	2.6	3.2	4.6	4.2	3.1	3.5	2.8	3.6	2.2	2.9	2.2	2.8	3.2	3.9	2.9	4.3	2.7	3.9	3.9	4.1	3.7	4.8	2.6	2.9	5.9	4	4	4.7	3.4	2.8
Fuc(a1-2)Gal(b1-4)[Fuc(a1-3)]GlcNAc(b1-6)[Fuc(a1-2)Gal(b1-3)]GalNAc	2.5	2.5	2.7	2.9	3.1	2.5	3.3	2.8	2.2	3.6	2	2.7	2.7	2.5	3	3.1	3.8	3	2.1	2.9	2.5	4	4.6	2.3	3.6	2.7	2.9	1.7	1.8	2.8	2.5	3.4	4	2.1	4.6	1.8	6.2	3	4	2.9	4	3.1	2.1	4.3	3.6	2.8	3.8	2.5	2.4
Neu5Ac(a2-9)Neu5Ac(a2-9)Neu5Ac	2.3	3.2	2.2	2.1	2.2	1.9	2	2.2	1.9	2.3	2.5	1.9	2.3	2.1	2.3	1.5	2	2.2	2.5	2	1.8	2.7	2.4	2.4	2.1	1.8	2.2	1.7	1.9	1.9	2	2.2	3.1	1.7	2.1	2.6	3.3	2.1	2.3	2	2.9	1.7	2	3.4	2.1	2.3	2.3	2	2.1
Fuc(a1-3)[Gal(b1-4)]GlcNAc(b1-2)Man(a1-3)[Gal(b1-4)GlcNAc(b1-2)Man(a1-6)]Man(b1-4)GlcNAc(b1-4)GlcNAc	3.8	4.1	4.5	4.1	3.6	2.7	3	3.4	2.6	2.9	3.7	2.9	3.5	3.1	3.4	2.8	4.3	2.8	3.7	3	3.1	3.3	3.5	3.3	3.8	3	2.7	2.5	2.5	2.7	2.4	3.1	3.9	3.2	3.4	2.9	4.3	2.8	4	3.1	4.4	3.3	1.9	4.4	4	3.6	3.5	3.1	2.3
Fuc(a1-2)Gal(b1-4)[Fuc(a1-3)]GlcNAc(b1-3)[Fuc(a1-3)[Gal(b1-4)]GlcNAc(b1-6)]Gal(b1-4)Glc	2.8	2.6	3.4	3.2	3.5	2.3	3	2.9	2.8	2.9	3.8	2.5	3.5	3	3.4	2.6	4.1	3.1	3.2	3	3.2	2.6	3.8	3.8	4	2.2	2.7	2	2.4	3.3	2.6	3.9	4.5	2.8	3.1	2.7	3.9	3.1	3.7	2.8	4.1	3.5	2.2	3.5	3.5	4	3.1	2.6	2.2
Man(a1-2)Man(a1-2)Man(a1-3)Man(a1-3)Man	2.6	2	3.4	1.9	3	1.7	2.7	2.1	2.3	2.1	2.6	1.8	2	1.9	2.1	1.9	3.4	2.1	2.8	2.3	1.7	1.8	2.4	3.4	2.5	2	2	1.9	1.8	2	2	2.2	2.6	2.1	2.1	2	3.1	2.4	2.9	2.1	2.5	3	1.8	2.3	2.6	2.4	1.8	2	2.3
GlcA(b1-3)Xyl(a1-3)GlcA(b1-3)Xyl(a1-3)GlcA(b1-3)Xyl(a1-3)GlcA(b1-3)Xyl(a1-3)GlcA(b1-4)Xyl	3.9	4.3	4	4.7	3.5	3.9	4.3	5.7	2.9	2.6	4.4	3.4	4.4	4.2	4.7	3.9	5.7	3.4	4.8	5	4.3	6.1	4.9	3.2	5.6	4.6	3.3	2.6	2.7	3.3	3.3	3.4	5	4.1	6.1	3.5	4	4.2	5.6	4.9	6	3.5	3	7.1	5	5.2	5.8	4	3.4
Fuc(a1-3)[Gal(b1-4)]GlcNAc(b1-2)[Gal(b1-4)GlcNAc(b1-4)]Man(a1-3)[Man(a1-3)[Man(a1-6)]Man(a1-6)]Man(b1-4)GlcNAc(b1-4)GlcNAc	4	4.7	4.7	4.5	3.9	3.1	4	5.4	3.6	4	4.2	3.3	3.9	3.9	4.6	3.6	5.8	3.7	3.8	3.3	4	4.9	5.3	3.6	4.1	3.9	3.3	3.3	3.4	3.1	3.9	3.7	4.3	3.5	5	3	5.9	3.9	5.8	3.1	4.8	4.9	2.9	6.3	4.6	4.1	4.8	3.2	2.4
GlcNAc(b1-2)Rha(a1-2)Rha(a1-3)Rha	2.7	1.8	2.5	2.1	3.1	1.9	2.1	1.8	1.6	1.6	2.7	1.8	1.8	2.6	2.1	2.1	2.5	2	2.3	2.5	1.7	1.8	2.4	3	2.2	1.7	1.8	1.6	1.8	2.1	1.8	2.4	2.9	1.5	2	2.1	2.5	2.2	1.8	2	2.1	2.3	2	2.4	2.1	2.2	2.1	1.9	1.7
GalNAc(b1-4)GlcNAc(b1-2)Man(a1-3)[GlcNAc(b1-2)Man(a1-6)]Man(b1-4)GlcNAc(b1-4)GlcNAc	4.2	5.3	4.8	4.5	2.4	2.8	2.6	4	2.9	3.3	3.4	3.2	4.4	3	4	2.8	5.1	3.2	3.7	2.7	3.2	4.4	4	3.4	3	3.5	3.4	2.7	3	2.3	2.7	3.1	3.9	3	4.3	2.9	5.3	3.5	5.3	2.7	5.2	3.3	2.7	5.2	4.2	3.9	4.2	3.4	2.3
Man(a1-2)Man(a1-3)[Man(a1-2)Man(a1-6)]Man(a1-6)[Man(a1-2)Man(a1-3)]Man(b1-4)GlcNAc(b1-4)GlcNAc	3.9	3.9	4.5	3.9	2.8	2.4	2.7	3.5	2.3	3.5	3.6	2.3	3.2	2.4	3.3	2.3	4.2	3	2.9	2.2	2.6	3.4	3	3.4	3.5	2.9	2.9	2.6	2.5	2.5	2.2	3.5	4.4	2.9	3.4	2.7	4.4	3	4.2	2.4	4.5	3.1	2	4.6	4.3	3.3	3.9	3.3	2.9
Glc(b1-4)Glc(b1-3)Glc(b1-4)Glc(b1-4)Glc(b1-3)Glc	3.2	3.9	3.4	3	3.7	2.8	2.8	2.7	2	3.9	2.8	2.5	3	3.1	4	3.3	3.1	2.7	3.6	2	2.5	3.7	4.1	3.2	3.9	2.5	2.5	2.1	1.8	2	2.1	3.6	2.7	2.5	4.1	3.1	5.4	1.9	3.7	2.6	4.6	3.3	2	4.9	3.4	3.8	3.8	2.7	2.7
Neu5Ac(a2-8)Neu5Ac(a2-8)Neu5Ac(a2-8)Neu5Ac(a2-8)Neu5Ac(a2-8)Neu5Ac(a2-8)Neu5Ac(a2-8)Neu5Ac	4.3	3.5	4.3	3.9	3	2.4	2.7	4.1	2.3	3	3.3	3	3.2	3	3.1	2.2	4.2	2.9	3.2	2.8	3.2	3.9	3.3	2.9	3.7	2.6	3.6	2.6	2.5	2.6	2.6	4.1	3.8	3	3.6	2.6	3.6	3.1	3.9	2.6	4.8	2.7	2.1	5.5	3.8	3.3	4.6	3.6	2.8
Neu5Ac(a2-8)Neu5Ac(a2-3)Gal(b1-3)GalNAc(b1-4)[Neu5Ac(a2-8)Neu5Ac(a2-8)Neu5Ac(a2-3)]Glc	4.4	3	4.8	4	3.2	2.5	2.7	3.5	2.9	2.6	3.9	3.1	3.4	2.7	2.9	2.4	4.6	2.6	3.3	3.2	3	3.6	3.3	2.9	3.1	3	3.2	2.7	2.8	2.1	2.6	3	3	2.9	3.2	2.5	3.5	3.3	3.8	2.8	4.5	3.1	2.8	4.4	3.9	3.9	3.9	3.3	2.6
Glc(b1-4)GlcA(a1-3)Fuc	1.7	2.7	2.2	1.6	1.9	1.6	2.2	1.3	1.8	1.7	1.6	1.4	1.8	1.5	1.9	1.6	2.3	1.8	1.9	1.7	1.4	1.8	1.6	3.1	2	1.4	1.6	1.4	1.4	1.4	1.5	1.6	2.8	1.5	1.5	2.2	3.7	1.7	2.5	1.5	1.8	1.8	1.7	1.7	1.8	1.7	1.5	1.7	1.5
Neu5Ac(a2-6)Gal(b1-4)GalNAc(b1-3)Gal(b1-4)Glc	2.9	4.1	4	2.8	2.3	2.4	3.4	3.3	2.7	2.6	2.6	1.9	4.1	2.4	3.6	2.6	4.6	2.4	3.6	2.5	2.3	3.3	3.5	3.6	3.6	2.7	2.2	2.2	2.7	1.8	2.2	2	3.1	2.2	3.9	2.2	5.3	2.7	4.4	3.1	3.5	3.4	1.6	4.3	3.8	3.8	3.3	2	2
GlcA(b1-4)GlcNAc(a1-4)IdoA(a1-4)GlcNAc(a1-4)GlcA(b1-4)GlcNAc(a1-4)IdoA(a1-4)GlcNAc	7.7	4.3	6.7	6.5	5.9	3.2	3.3	6.3	3.9	3.4	8	4.9	6.8	4.2	4.5	4.3	6.6	3.7	3.9	5.9	4.7	5.9	4.1	4.7	5.8	4.4	6.7	3.8	3.7	3.5	2.7	7.4	7.1	5.5	5.2	4.6	2.8	2.9	5.8	4.5	7.2	4.3	4	9.3	6.5	6.5	7.7	5.6	3.8
Fuc(a1-3)[Gal(b1-4)]GlcNAc(b1-2)[Gal(b1-4)GlcNAc(b1-4)]Man(a1-3)[Gal(b1-4)GlcNAc(b1-2)[Gal(b1-4)GlcNAc(b1-6)]Man(a1-6)][GlcNAc(b1-4)]Man(b1-4)GlcNAc(b1-4)GlcNAc	4.8	4.5	6	4.5	3.8	3.2	3.7	4.6	2.8	4.3	4.8	2.8	4	3.3	4.1	3.2	6	3.3	4.2	3	3.9	4.6	4.5	4.1	4.5	4.6	3.6	3.5	3	3.1	3	4	4.1	3.7	5.1	2.8	5.6	4.3	5.5	3.7	5.6	4.9	3	5.5	5	4.4	4.4	3.9	4
GlcNAc(b1-2)Man(a1-3)[GlcNAc(b1-2)Man(a1-6)][Xyl(b1-2)]Man(b1-4)GlcNAc(b1-4)[Fuc(a1-3)]GlcNAc	3.5	4.2	3	3.6	3.1	2.8	3.7	2.8	2.1	3.2	2.9	2.8	3.3	2.7	3.2	2.8	4.3	3.4	3	3	3	3.8	3.7	2.4	3.8	2.3	3.1	2.1	2.3	3.3	2.9	4.4	4.2	2.5	4.2	2.7	5.3	3.4	4.3	3	4.6	2.8	2	4.4	3.8	3	4.1	2.7	2.1
Fuc(a1-3)[Gal(b1-4)]GlcNAc(b1-4)Glc	2.9	3.3	3	2.1	2.8	1.6	2.2	2	1.7	2.3	2.9	2	2.1	2	1.5	1.8	2	2.6	2	2.2	1.6	2.4	2	2.2	2.1	1.7	2.1	1.7	1.6	2.1	1.7	3	3.4	2	1.8	2.2	4.2	1.7	2.2	1.7	2.9	2	1.8	3.2	2.2	2.4	2.5	2.8	2.1
Gal(b1-3)GalNAc(b1-4)[Neu5Ac(a2-3)]Gal(b1-4)Glc	2.7	3.2	2.7	2	3	2	2.8	2.1	2.2	2.7	2.2	1.7	2	2.4	2	2.3	3	2.5	2.1	2.4	2.6	2.8	2.9	2	2.9	1.9	2.3	1.8	1.9	2.5	2.2	2.9	3.7	2	3.1	2.5	4.4	2.7	3.2	2.1	3.2	2.6	2.1	2.8	2.5	2.9	2.7	2.5	2.4
Gal(a1-2)Gal(a1-2)[Gal(b1-4)]Glc(a1-3)Glc	2.8	2.8	2.9	2.4	2.4	1.8	1.9	2	1.6	2.6	2.6	1.8	2.2	2	1.7	1.6	2.2	2.5	2	2.1	1.7	2.6	2	1.9	2	1.7	2.3	1.8	1.7	2	1.7	2.6	2.7	1.9	2.1	2.3	4.4	1.8	2.4	1.6	2.9	1.7	1.9	3	2.3	2.2	2.5	2.3	2.2
Fuc(a1-4)Gal(b1-3)[Neu5Ac(a2-6)]GlcNAc(b1-3)Gal(b1-4)Glc	3	3.6	3.4	2.3	2.5	2.2	2.8	2.6	1.9	2.6	2.9	1.9	2.4	2.5	2.7	1.8	3.3	3	3	2.4	2.1	2.6	2.6	2.7	2.7	2.3	2.3	1.8	2.1	1.8	2.2	2.2	3.4	2.3	2.5	2	4.1	2.2	3.1	2.1	3.4	2.2	2.2	2.9	3	2.4	2.5	2	1.9
Neu5Ac(a2-3)Gal(b1-3)[Neu5Ac(a2-6)]GalNAc(b1-4)[Neu5Ac(a2-8)Neu5Ac(a2-3)]Gal(b1-4)Glc	3.7	3.5	5.8	3.5	4.3	2.5	2.7	4.6	2.9	4.3	3.6	3.6	3.5	2.7	3.1	3.3	5.7	3.3	3.7	2.8	3.2	4.2	4.2	3.5	4.5	4.4	3.5	3	2.6	3.2	3.2	4.4	3.4	2.8	4.2	2.2	4.7	3.9	5	3	4.6	4.6	2.4	5.6	4.2	3	4	3.5	3.9
GlcNAc(b1-2)Rha(a1-2)Rha(a1-3)[Glc(a1-4)]Rha	1.7	2.4	2.3	1.8	1.9	1.8	1.8	2.3	1.6	1.7	2.2	2	1.7	2	2	1.8	2.1	1.8	2	1.8	1.6	2.2	2.4	2.3	2	1.6	1.9	1.5	1.7	1.9	1.8	2.2	2.7	1.7	1.6	1.9	2.9	2.4	1.9	1.9	2.2	1.7	1.9	3.1	2.1	1.8	2.3	1.8	1.6
Neu5Ac(a2-8)Neu5Ac(a2-3)Gal(b1-3)GalNAc(b1-4)Gal(b1-4)Glc	2.9	3.1	4	2.5	2.4	1.8	2.6	2.8	2.5	2.3	3	2.3	2.6	1.9	2.4	1.9	3.7	2.7	2.7	2	2.3	2.6	2.7	2.5	2.5	2.7	2	2.1	1.9	2	2.5	2	2.7	2.1	3.1	2.1	4.2	2.8	3.8	2.4	3.2	2.7	1.9	3.7	3.1	2.4	2.8	2.5	2.1
Man(b1-4)GlcNAc(b1-4)GlcNAc	2.9	3	3	2.2	2.2	1.5	1.8	3.2	1.7	2.2	2.4	2.1	2.2	1.8	1.9	1.4	2.4	2.1	1.9	2	1.4	3.4	1.9	1.8	1.7	1.5	2.6	1.8	1.7	1.6	1.9	2.4	3.1	1.7	2.1	2.3	3	2.2	2.5	2	2.8	1.3	1.7	4.1	2.4	1.8	2.8	2.3	1.8
Fuc(a1-3)[Gal(b1-4)]GlcNAc(b1-2)[GlcNAc(b1-4)]Man(a1-3)[Gal(b1-4)GlcNAc(b1-2)[Gal(b1-4)GlcNAc(b1-6)]Man(a1-6)][GlcNAc(b1-4)]Man(b1-4)GlcNAc(b1-4)GlcNAc	4.4	4.7	5.3	5.1	3.6	3.3	3.6	5	3.8	4.1	4.8	3.6	5.1	4	4.9	3.6	5.5	3.8	4.6	3.6	4.3	4.8	5.3	4.5	4.8	3.6	3.7	3.2	3.9	3.4	3.7	4	4.5	3.4	4.7	3.8	5.7	3.7	5.7	4.2	5.8	4.3	2.8	5.8	5.1	5.2	4.7	3.8	3.2
Neu5Ac(a2-8)Neu5Ac(a2-8)Neu5Ac(a2-8)Neu5Ac(a2-8)Neu5Ac	2.8	3.3	3.6	2.8	2.8	2	2.2	2.5	2.2	3.3	2.8	2	2.4	2.2	2.6	2.2	3.4	2.8	2.5	2	2.3	2.9	3.1	2.9	3	2.2	2.4	1.9	2.1	2.1	2.2	3.2	2.8	2.2	2.4	2	4.7	2.5	3.5	2.1	3.6	2.7	1.9	3.5	3.2	2.5	3.1	2.7	2.5
Fuc(a1-2)[Gal(a1-3)]Gal(b1-4)GlcNAc(b1-3)GalNAc	3.3	3.4	3.8	2.9	2.6	1.7	2.1	3.5	1.7	2.6	2.8	2.4	2.7	2	2	1.7	2.7	2.9	2.5	2.7	2	3	2.1	2.2	2.7	1.8	2.4	2.1	1.8	2.3	1.7	3.6	2.9	2	2.1	2.2	2.9	1.9	2.8	1.7	3.6	2.1	2	4.6	2.6	2.4	3.2	2.6	1.9
Neu5Ac(a2-3)Gal(b1-4)GlcNAc(b1-3)GalNAc	1.9	3.3	2.3	3.1	2.5	2.4	1.9	4.1	1.8	2.4	2.7	2.6	3	2.4	2.9	2.3	3.4	2.2	2.8	3	2	3.9	4	2.1	3.1	2.4	2.3	1.5	1.8	2.8	3.1	2.2	3.9	2.1	4.1	2.4	5.3	2.5	3	3.2	3	2.5	2.1	5.4	2.6	2.9	2.9	2.2	2
GlcA(b1-4)GlcA(b1-3)GalA(a1-4)Gal	3.3	2.6	3.7	2.6	2.7	1.9	2.8	1.9	2.1	2.2	3.5	1.6	2.7	2.3	2.4	1.8	3.4	3	3.1	2.3	2.3	1.4	2.7	4.2	3.1	2.4	2.6	2.3	1.9	2.4	2.1	1.9	3.3	2.2	1.8	2.8	4.4	2.2	3	2	3.8	2.5	1.9	2.1	3.2	3.1	1.9	2	2
GlcNAc(b1-2)Man(a1-3)[GlcNAc(b1-2)Man(a1-6)]Man(b1-4)GlcNAc(b1-4)[Fuc(a1-6)]GlcNAc	3.8	3.6	4.3	2.7	2.9	2.1	2.2	4.2	2.2	2.8	3.8	2.9	3.5	2.5	2.7	1.9	3.6	2.1	2.9	3	2.6	3.6	2.7	3	2.7	2.6	3.1	2.4	2.2	2.1	1.9	3	3.3	2.7	3.3	2.2	3.7	2.8	3.9	2.8	4.2	2.6	2.5	5.4	3.3	3.1	4.1	2.6	2.4
Neu5Ac(a2-3)Gal(b1-3)[Neu5Ac(a2-6)]GalNAc	3	2.5	2.7	2.1	2.7	2	2.2	2.6	1.9	1.9	2.9	1.9	2.3	2.4	2.3	2	2.8	2.3	2.2	2.5	2.4	2.6	2.6	2	2.6	2.1	2.2	1.7	1.9	2	2.2	3	3.4	1.9	2.7	2.3	3.2	2.8	2.8	2.6	2.7	1.9	2	2.9	2.6	2.4	2.3	2.1	1.9
Neu5Gc(a2-6)Gal(b1-4)GlcNAc(b1-2)Man(a1-6)[Gal(b1-4)GlcNAc(b1-2)Man(a1-3)]Man(b1-4)GlcNAc(b1-4)[Fuc(a1-6)]GlcNAc	4.2	4.2	5.9	4.8	4.1	3.1	3.1	5.4	3.2	4.7	3.9	3.9	4.6	4.1	4	3.5	6.1	3.3	4.2	3.2	3.6	5.8	4.9	3.8	4.6	4.7	4.3	3.1	3.3	3	2.7	4.1	4.4	3.9	5.3	2.7	5.8	4.7	5.6	3.5	5.7	4.8	3.2	6.4	4.5	3.7	5.4	3.9	3.9
GlcNAc(b1-6)GlcNAc(b1-6)GlcNAc(b1-6)GlcNAc(b1-6)GlcNAc(b1-6)GlcNAc(b1-6)GlcNAc(b1-6)GlcNAc(b1-6)GlcNAc(b1-6)GlcNAc(b1-6)GlcNAc	3.3	3.2	3.9	3.1	3.5	2.6	3	3	2.4	3	3.4	2.6	2.9	2.7	2.3	2.4	3.7	3	3	3	2.5	3.3	3.2	3.1	3.1	3	2.7	2.2	2.5	2.7	2.4	3.1	3.5	2.8	3.1	2.6	4	3.1	3.4	2.7	3.7	3.1	2.3	4	3.1	2.8	3.4	2.7	2.7
Fuc(a1-4)GlcNAc(b1-3)Gal(b1-4)[Fuc(a1-3)]Glc	2.9	1.8	3.9	2.5	3.8	1.9	2.6	2.4	2.8	2.2	3.3	2.4	2.2	2.2	2.6	2.7	4.4	2.5	2	2.9	2	1.9	3	4.3	3.3	1.8	2.2	2.2	2.1	2.8	1.9	3	3.2	2.3	2.3	2.3	2.6	2.8	2.5	2.3	2.9	2.7	1.8	3	2.7	3.4	2.3	2.2	2.6
GlcA3S(b1-3)Gal(b1-3)[Neu5Ac(a2-6)]Gal(b1-4)Xyl	2.7	2.9	2.2	2.2	3.2	2	2.1	3.4	2	2.8	2.4	2.3	2.3	2.1	2.5	2.1	3.3	2	2.6	2.8	2	3.4	2.6	2.4	2.5	2.9	1.9	1.7	2	2	2	2.6	3.2	2.1	3	2.2	4.5	2.5	3.7	2.4	3.2	2.6	1.8	3.3	3.4	2.7	3.1	2.2	2
Fuc(a1-3)[Gal(b1-4)]GlcNAc(b1-6)[GlcNAc(b1-3)]Gal(b1-4)Glc	3	2.7	3.2	2.5	2.7	2.3	3.1	2.5	2.4	2.8	2.3	2.2	2.4	2.3	2.3	2.5	3.5	3	2.4	2.3	2.2	2.6	3.2	1.9	2.9	2.3	2.1	1.7	2.1	2.3	1.9	3.6	3.3	2.1	3.7	2.1	3.4	3	3	1.8	3	2.7	1.8	3.3	3.1	2.6	3.1	2.5	2.3
Neu5Ac(a2-3)Gal(b1-4)GlcNAc(b1-2)Man(a1-3)[Neu5Ac(a2-3)Gal(b1-4)GlcNAc(b1-2)Man(a1-6)]Man(b1-4)GlcNAc(b1-4)[Fuc(a1-6)]GlcNAc	3.8	5	4.7	6	3.7	4.5	4.2	6.5	3.4	3.7	6.4	4.8	5.4	5.2	5.9	4.7	5.6	3.2	5.5	4	5.5	6.2	7.2	5.1	5.7	4.5	5.2	3	3.1	3.1	4.3	4.8	7.1	4.8	6.7	3.3	5.9	5.4	5.8	5.2	6.3	4.7	4.1	7.8	5.3	6.1	6.2	4.3	3.3
Fuc(a1-2)Gal(b1-3)[Fuc(a1-4)]GlcNAc(b1-3)Gal(b1-4)Glc	3.1	3.1	4.6	2.6	2.5	1.8	2	2.9	2.2	2.4	3.4	1.9	2.6	1.9	2.6	1.7	3.9	2.4	3	1.9	2.1	4	2.5	2.6	2.3	3	2.2	2	2.6	2.1	1.9	2.4	2.5	1.6	3.3	2.1	4.6	3.2	3.8	2.7	3.2	2.7	2.1	4	2.9	2.4	3.5	2.5	2.5
Glc	1.6	1.5	1.4	1.4	1.3	1.7	1.5	1.1	1.4	1.5	1.4	1.3	1.4	1.8	1.8	1.5	1.6	1.6	1.3	1.8	1.5	1.6	1.6	2.8	1.7	1.5	1.7	1.6	1.4	1.6	1.5	1.5	1.7	1.6	0.9	1.9	2.8	1.7	1.7	1.6	1.2	1.4	1.6	1.4	1.4	1.5	1.3	1.3	1.3
D-Araf(b1-2)[D-Araf(a1-3)]D-Araf	1.6	1.5	2.3	1.4	1.8	1.4	1.6	1.8	1.5	1.6	1.4	1.5	1.5	1.9	1.3	1.6	1.7	1.8	1.6	1.7	1.4	2	1.8	2.1	1.5	1.4	1.8	1.5	1.6	1.5	1.7	2	1.6	1.3	1.5	1.8	2.5	1.7	1.5	1.6	1.2	1.7	1.4	2	1.6	1.4	2	1.3	1.7
Glc(a1-3)Glc(a1-3)Man(a1-2)Man(a1-2)Man(a1-3)[Man(a1-2)Man(a1-3)[Man(a1-2)Man(a1-6)]Man(a1-6)]Man(b1-4)GlcNAc(b1-4)GlcNAc	3.8	4.1	4.6	3.5	3.7	2.9	2.3	3.8	3.3	3.3	4.3	2.8	3.5	3	3.2	2.4	4.7	2	3.7	3	3.1	3.8	3.6	3.8	3.8	3.5	3.4	2.8	3	2.6	2.9	3.6	4.1	3.5	3.8	2.6	4.3	3.9	4.3	3.3	4.6	4	2.6	4.6	4.1	3.4	4.1	3.2	3.3
Fuc(a1-2)[GalNAc(a1-3)]Gal(b1-3)[Gal(b1-4)GlcNAc(b1-6)]GalNAc	2.7	2.8	3.1	2.7	2.8	2.1	2.5	2.3	2.2	2.6	2.4	2.2	2.2	2.2	2.1	2.1	3.2	3.1	2.5	2.1	2.1	2	2.5	2.8	3.2	2	2.1	1.8	2.1	2.6	2	3.4	2.6	1.8	2.6	2.3	3.7	2.6	2.9	2	3.5	2.6	1.9	2.8	2.8	2.6	2.6	2.5	2.2
GlcNAc(b1-2)[GlcNAc(b1-6)]Man	2.3	2.3	2.2	1.5	2	1.4	2.2	1.7	1.7	1.8	1.8	1.5	1.8	1.7	1.9	1.7	2.2	1.7	2	1.9	1.5	2.1	2.1	2.8	1.9	1.7	1.8	1.7	1.7	1.6	2	2.1	2.4	1.5	1.8	1.9	3.7	1.4	2.4	1.7	2.3	1.9	1.5	2	1.7	2.1	1.7	1.4	1.8
GlcNAc(a1-4)Gal(b1-4)GlcNAc(b1-6)[Gal(b1-3)]GalNAc	3.2	1.8	3.3	2.4	3.1	2	2.6	2.6	2.3	2.2	3.4	2.1	2.8	2.7	2.6	2.1	3.5	2.7	2.5	2.9	2	1.9	2.7	3.9	3.2	1.9	2.4	1.9	2.1	2.5	2.1	2.8	3.8	2.4	2.4	2.2	2.4	3.1	2.9	2.3	2.9	2.5	2.3	3	2.5	3.1	2.5	2.3	2.4
Gal(b1-4)GlcNAc(b1-6)[Gal(b1-3)]GalNAc	2.4	2.9	3.3	2.1	2.1	1.5	1.7	2.4	1.9	2.3	2.5	1.8	1.6	2	1.9	1.6	2.5	2.2	2.1	1.8	1.7	3.1	1.8	2	1.6	2.1	2	1.7	2.1	1.7	1.7	2.2	2.4	1.5	2.2	2	4	2.4	2.6	1.9	2.5	2	1.8	2.9	2.5	1.6	2.4	2	2
Fuc(a1-2)Gal(b1-4)[Fuc(a1-3)]GlcNAc	2.3	2.8	3	1.9	2.6	1.6	2.1	2.4	1.7	2.3	2	1.8	1.6	1.8	1.6	1.9	2	2.5	2.1	2	1.6	2.3	1.5	2.3	1.9	1.8	2	2.1	1.7	1.6	1.5	2.5	2.6	1.6	1.8	2.1	3.7	2	2.1	1.6	2.4	1.6	1.5	2.4	2.4	1.7	1.9	2	2.1
Fuc(a1-3)[Gal(b1-4)]GlcNAc(b1-2)Man(a1-3)[GalNAc(b1-4)GlcNAc(b1-2)Man(a1-6)]Man(b1-4)GlcNAc(b1-4)[Fuc(a1-6)]GlcNAc	3.8	5.6	3.7	4.7	3.7	3.2	3.1	4.3	2.8	3.7	3.8	2.8	4.6	3.7	4.8	4.2	5.4	3.6	4.1	2.4	3.2	4.7	5.6	3.7	4.7	3.6	3.7	2.7	2.5	2.8	3.3	3.9	4.8	3.2	5.3	2.7	5.2	3.9	5.5	3.5	5.6	4.2	2.5	5.8	4.7	4.9	4.7	3.4	2.6
Man(a1-3)[Man(a1-6)]Man(b1-4)GlcNAc(b1-4)GlcNAc	3.5	3.5	3.7	3.3	3.7	1.7	2.1	3.7	2.4	2.6	2.8	3	3.1	2.1	2.2	1.8	3.3	2.5	2.6	2.9	2.3	3.2	2.1	1.7	2.4	3	2.6	2.1	1.9	2.3	1.6	2.9	3.4	2.1	2.6	2.2	4.3	2.2	3	1.7	3.6	2	1.8	4.3	3.1	2.2	3.2	2.9	3.1
Neu5Gc(a2-6)Gal(b1-4)GlcNAc(b1-2)Man(a1-6)[Gal(b1-4)GlcNAc(b1-2)Man(a1-3)]Man(b1-4)GlcNAc(b1-4)GlcNAc	3.7	3.7	5.7	4.5	3.6	2.2	3.7	4.5	3.9	4.1	3.8	2.7	4	2.9	4	3.1	6	3.9	4	3	3.9	4.6	4.2	4.1	4.9	3.7	3.3	3.6	3.2	3.2	3.3	3.7	4.1	3.9	4.3	3.2	4.8	3.8	5.2	3.3	5.6	4.3	2.8	5.3	5.4	3.4	4.3	4.2	3.9
GlcA(b1-4)GlcA(b1-3)[Glc(b1-4)]GalA(a1-4)Gal	2.3	3	2.8	2.3	1.9	1.9	2.3	2.4	1.8	2.2	2.3	1.9	2.6	1.9	2.9	2	3	2	2.8	1.9	1.8	2.6	2.6	3	2.5	2.1	2	1.7	1.9	1.7	2.3	1.9	2.7	1.9	2.2	1.8	3.9	1.9	2.8	2.1	2.7	2.4	2	3	2.3	2.7	2	1.9	2
Gal(b1-4)GlcNAc(b1-2)Man(a1-3)[Gal(b1-4)GlcNAc(b1-2)Man(a1-6)][Xyl(b1-2)]Man(b1-4)GlcNAc(b1-4)[Fuc(a1-3)]GlcNAc	5	4.1	5.5	4.6	4.3	2.6	2.8	4.4	3	3.4	5.1	3.5	4.5	3.1	3.5	2.6	5	3.4	3.9	3.8	3.7	4.2	3.7	3.8	4.1	2.9	3.9	3.4	3.1	2.7	2.5	3.8	4.6	3.7	3.7	3.4	4	3	4.6	3.1	5.6	3	2.4	5.7	4.5	4.2	4.7	4.3	3.3
Neu5Ac(a2-3)Gal(a1-4)Gal(b1-4)Glc	2.3	2.7	2.6	2	2.4	1.7	1.9	2.4	1.9	2.1	2	1.8	1.8	1.9	1.7	1.5	2.4	1.9	2.4	2	1.6	2.5	2.1	2.1	2	1.8	2	1.7	1.7	1.8	1.9	2.3	2.5	1.6	1.8	2	2.7	1.8	2	1.7	2.5	2	1.8	2.8	2	1.4	2.1	2	1.8
Neu5Ac(a2-3)Gal(b1-4)[Fuc(a1-3)]GlcNAc(b1-6)[Gal(b1-4)GlcNAc(b1-2)]Man(a1-6)[Gal(b1-4)GlcNAc(b1-2)Man(a1-3)]Man(b1-4)GlcNAc(b1-4)GlcNAc	4	4.1	4	3.6	3.9	3	3.2	3.6	2.7	2.8	3.5	3	3.4	2.6	3	2.6	4.3	3	3.2	3.2	3.1	4.1	3.6	3	3.6	3.1	3.3	2.2	2.8	2.8	2.9	3.9	4.4	2.9	4	3.3	4	3.3	4.1	3.1	4.3	2.8	2.2	4.6	3.9	3.2	3.9	2.9	2.4
Gal(b1-4)GlcNAc(b1-3)Gal(b1-4)GlcNAc	3.7	2.4	3.8	2.6	2.8	1.8	2.4	1.9	2.1	1.8	3.8	1.8	2.9	2.3	2.2	1.9	3.3	2.3	2.7	2.8	2.3	1.6	2.4	3.2	3.4	1.8	2.3	2.4	2.1	2.6	2	2.7	3.8	2.3	1.7	2.4	2.7	2.5	2.2	1.9	3.5	3	1.7	2.6	3.3	3.1	2.1	2.3	1.9
Fuc(a1-3)[Gal(b1-4)]GlcNAc(b1-3)[GlcNAc(b1-6)]Gal(b1-4)Glc	2.9	3.4	3	3.1	2.4	1.8	1.8	2.5	1.9	1.8	2.6	2	2.6	2.1	2.5	1.5	3.4	2.2	2.4	2.2	2.3	2.9	2.4	2.5	2.3	1.9	2.4	1.9	2.3	1.8	1.8	2.6	2.7	1.9	2.8	2	3.5	2.4	3.1	2.3	3.6	2.2	2	3.6	3.2	2.4	2.9	2.5	2.2
Fuc(a1-2)Gal(b1-3)GlcNAc6S(b1-6)GalNAc	3	3.7	2.5	2.1	2.6	1.9	2.3	2.1	1.7	2.7	2.3	1.5	2.4	2.2	2.2	2.1	3.1	2.4	3	2.1	1.8	2.8	2.6	2.5	2.1	2.1	2.6	1.6	1.6	1.7	2.1	2.2	3.2	1.9	2.4	2.1	4.4	1.9	3.4	2.3	2.7	2.3	2.1	2.8	2.2	2.1	2.3	2.3	2.2
GalA(a1-4)GlcA(b1-4)Glc	1.8	2.3	3.2	1.6	2.5	1.6	1.9	2.6	1.6	2.4	1.6	1.9	1.3	1.6	1.7	1.8	2.7	2.3	1.9	1.8	1.7	3	2.2	2.1	1.7	1.9	1.6	2	1.4	1.6	1.9	2.5	1.6	1.7	2.7	1.6	3.9	1.9	2.1	1.5	1.9	2	1.4	2.6	2	1.4	2.5	1.8	1.7
Fuc(a1-2)Gal(b1-4)[Fuc(a1-3)]GlcNAc(b1-3)[Fuc(a1-2)Gal(b1-4)[Fuc(a1-3)]GlcNAc(b1-6)]Gal(b1-4)Glc	2.9	3.5	3.3	3.4	3.2	2.6	3.3	4.2	2.2	3.3	3.5	2.3	3.1	3.3	3	3.2	4.5	3.1	3.2	2.9	2.7	4.2	4.5	2.2	3.7	3.1	2.9	2	2.3	2.2	3.1	3.5	3.6	2.8	4.4	1.7	4.9	3.6	4.4	3.6	4.1	3.5	2.5	5.3	3.5	3.1	3.7	2.5	2.1
GlcNAc(b1-2)Man(a1-3)[GlcNAc(b1-2)Man(a1-6)][GlcNAc(b1-4)]Man(b1-4)GlcNAc(b1-4)GlcNAc	2.5	3.7	3.2	2.9	2.8	2.4	2.7	3	2.2	3	2.5	2.4	2.9	2.6	2.6	2.6	3.6	2.8	3.3	2.3	2.2	3.4	3.8	2.6	3	2.4	2.8	1.5	2	2.5	2.5	3	3.8	2	3.4	2.1	5	2.7	3.8	2.4	3.8	2.7	1.9	3.9	2.9	3.2	3.4	2.7	2.2
Fuc(a1-2)Gal(b1-3)GlcNAc(b1-3)Gal(b1-4)GlcNAc(b1-6)[Fuc(a1-3)[Gal(b1-4)]GlcNAc(b1-3)]Gal(b1-4)Glc	4	3.6	4.5	3.8	3.2	2.5	2.5	3.9	2.4	2.8	4.2	2.7	3.9	2.7	3.4	2.3	3.7	3.2	3.3	2.9	3.2	3.3	3.6	3.6	3.4	2.5	3.2	2.4	2.4	2.2	2.3	4	3.7	3.2	2.9	2.5	3.3	3.2	3.8	3.1	4.5	3	2.3	4.6	3.5	3.8	3.5	3.5	2.6
GlcA(b1-3)GalNAc4S(b1-4)GlcA(b1-3)GalNAc4S(b1-4)GlcA(b1-3)GalNAc4S(b1-4)GlcA(b1-3)GalNAc4S(b1-4)GlcA(b1-3)GalNAc4S(b1-4)GlcA(b1-3)Gal(b1-3)Gal(b1-4)Xyl	9.5	6.6	10.1	9.4	9.4	6.5	7.5	10.2	7.3	9.2	5.8	7.7	8.4	7.5	9.3	8.5	10.5	7.5	6.4	6.6	9.3	10.5	9.7	6.5	9.7	8.4	8.5	6.9	5.9	7.5	6.5	11.1	8.2	7	10.9	5.7	9	9.1	10.2	7.4	11	9.2	5.8	11.8	10.4	7.9	10.8	8.1	7
Fuc(a1-2)Gal(b1-3)[Fuc(a1-4)]GlcNAc	2	2.2	2.8	1.7	2.4	1.7	2.2	1.9	2	1.9	2.1	1.8	1.5	1.8	1.6	1.8	2.6	2.4	2.2	2.1	1.5	1.7	2.1	2.7	2.1	1.6	2	1.9	1.7	1.8	1.8	2.4	2.3	1.6	1.9	2	3.4	2	1.9	1.8	1.9	2.1	1.7	2.4	1.9	1.6	1.9	1.9	2.1
Neu5Gc(a2-3)Gal(b1-4)GlcNAc	2	3.2	2.7	2.3	2.3	1.7	2.4	1.8	2.2	2.5	2.3	1.6	2.6	1.8	2.8	2	3.3	2.4	2.6	1.6	1.8	1.9	2.5	4	2.8	2.2	1.9	1.6	1.5	1.5	1.9	1.6	2.9	2	2.1	1.9	4.5	2.1	3.2	1.6	2.8	2.4	1.6	2.4	2.7	2.7	1.9	1.9	1.8
GlcA(b1-4)GlcNAc(a1-4)GlcA(b1-4)GlcNAc	1.8	2.4	2.2	2.8	2.7	2.8	2.6	3.3	2	2.4	2.6	2.6	2.3	3	2.5	2.6	2.7	2.6	1.9	2.7	2.7	4	4.3	2	3.3	1.8	3.3	1.5	2	2.1	2.2	3.8	3	1.9	4.1	2.3	4.2	3.7	2.6	2.8	3.4	2.4	2.3	4.6	2.5	2.6	3.9	2.3	1.8
Gal(b1-4)GlcNAc(b1-2)Man(a1-3)[Gal(b1-4)GlcNAc(b1-2)[Gal(b1-4)GlcNAc(b1-6)]Man(a1-6)][GlcNAc(b1-4)]Man(b1-4)GlcNAc(b1-4)GlcNAc	3.9	5.2	5.6	4.2	2.9	3.3	3	5.2	3.1	2.4	4.4	3.3	4.7	3.9	4	3	5.8	2.7	3.9	2.8	3.5	5.7	4.6	3.4	3.5	3.9	2.7	2.3	3.2	2.1	3.6	2.5	4.9	3.1	4.9	2.5	5.3	4.2	5.4	3.4	4.7	3	3.3	6.5	4.2	4.3	4.4	3.4	2.9
GlcNAc(b1-2)Man(a1-3)[Man(a1-3)[Man(a1-6)]Man(a1-6)]Man(b1-4)GlcNAc(b1-4)[Fuc(a1-6)]GlcNAc	2.8	3.2	3.6	3	3	2.3	2.7	3	2.6	2.6	2.8	2.3	3.1	2.4	3	2.1	4.2	2.4	3.5	2.6	2.6	2.6	3.4	2.6	3.2	2.8	2.5	1.7	2	2.2	2.4	2.9	3.1	2.6	2.9	2.4	3.8	2.5	4.2	2.6	3.7	3.5	2.2	3.5	3.7	3.5	2.6	2.3	2.5
Neu5Gc(a2-6)Gal(b1-4)GlcNAc(b1-2)Man(a1-3)[Neu5Gc(a2-6)Gal(b1-4)GlcNAc(b1-2)Man(a1-6)]Man(b1-4)GlcNAc(b1-4)[Fuc(a1-6)]GlcNAc	4.6	3.2	4.4	5.1	4.3	4.1	3.5	4.8	3.1	3.1	5.1	4.2	4.5	3.6	4.2	3	5.3	3.4	3.8	4.7	4.2	5.4	4.7	3.5	4.7	4.1	3.3	2.8	3.3	3.6	3.4	4.2	4.9	3.7	4.9	3.6	4.3	4.4	4.7	4.1	5.6	3.5	3	6.5	5.1	4.7	5.3	3.9	2.5
Neu5Gc(a2-6)Gal(b1-4)GlcNAc(b1-2)Man(a1-3)[Neu5Gc(a2-6)Gal(b1-4)GlcNAc(b1-2)Man(a1-6)]Man(b1-4)GlcNAc(b1-4)GlcNAc	3.4	3.5	3.6	4	4.2	3.5	3	3.9	2.5	3.6	4.2	3.2	3.4	3.3	3.8	3.5	4.4	3.4	3.2	4.3	3.7	4.5	4.8	3.4	4.3	3	3.6	2.3	2.6	3.7	3	4.1	3.9	2.9	4.7	3.2	3.9	4.6	4.2	3.6	4.6	3.9	2.5	5.3	4.2	3.9	4.6	3.2	2.6
Neu5Ac(a2-3)Gal(b1-3)GlcNAc(b1-3)GalNAc	2.6	2.5	3.1	2.2	2.3	1.7	2.2	2	1.8	2.4	2.4	1.7	2	1.9	2	1.8	3	2.1	2.6	2.1	1.7	2.1	2.2	2.5	1.7	2.2	2.3	2	2	1.6	2.1	1.9	2.7	1.8	2	2.1	3.9	1.9	2.9	2.1	2.6	2	2	2.7	2.2	1.7	1.9	2	2.2
Araf(b1-2)Araf(b1-2)Araf	2	2.3	2.4	1.6	1.7	1.4	1.8	1.3	1.7	2	1.8	1.5	1.6	1.5	1.6	1.5	1.8	2.2	1.8	1.6	1.2	2.1	1.5	2.9	1.8	1.6	2	1.7	1.3	1.6	1.7	1.9	2	1.3	1.6	2.1	3.4	1.9	2	1.3	2.1	1.6	1.5	2.2	2.1	1.7	1.5	1.5	1.8
GlcNAc(b1-4)[Fuc(a1-6)]GlcNAc	2.4	2.6	1.9	1.4	2.4	1.8	2.2	1.6	1.7	1.4	2	1.7	1.8	2.3	1.8	1.5	2.2	2.1	1.8	1.8	1.7	1.7	1.7	2.3	2.2	1.4	2.1	1.6	1.8	1.5	1.8	2.3	2.6	1.6	2.1	2.2	3.5	2	2.3	1.7	2.3	1.8	1.8	2.5	1.8	2.1	2	1.8	1.9
GalNAc(b1-4)Gal(b1-4)[Fuc(a1-2)]Glc	3.1	3	3.2	2.8	2.4	1.9	2	3.3	1.6	2.1	2.6	2.1	2.3	1.7	1.7	1.5	2.5	2.2	2	2.2	1.8	4	1.8	2	2	1.8	2.7	1.4	1.9	1.7	1.7	2.9	2.8	2	1.9	2.1	3.4	1.9	2.5	1.6	3.1	1.7	1.7	4	2.2	2.4	2.9	2.5	2
Fuc(a1-2)[GalNAc(a1-3)]Gal(b1-4)GlcNAc(b1-6)[Neu5Ac(a2-3)Gal(b1-3)]GalNAc	2.8	2.5	2.9	2.8	3.3	2.4	3.1	3.3	2.6	2.6	3.1	2.7	2.6	2.5	2.6	2.6	3.7	3.1	2.6	2.8	2.7	2.8	3.6	2.9	3.4	2.9	2.4	1.7	2.1	2.5	2.5	3.6	3.1	2.2	3.7	2.3	3.5	2.9	3.6	2.4	3.4	3.1	2.2	3.5	3.1	2.8	2.7	2.7	2.2
Fuc(a1-2)[Gal(a1-3)]Gal(b1-4)Glc	1.8	2.1	2.6	1.7	2	1.6	2.1	2.2	1.7	1.8	1.9	1.7	1.5	2	1.5	1.5	2.2	1.9	1.7	2.1	1.6	2.1	1.9	2.1	1.7	1.8	1.7	1.8	1.8	1.6	1.8	1.9	2.3	1.6	2	1.9	3.3	2	2.1	1.8	1.8	2.1	1.7	2.3	1.9	1.7	2	1.9	1.8
Gal(b1-4)GlcNAc(b1-3)Gal(b1-3)[Fuc(a1-2)Gal(b1-4)GlcNAc(b1-6)]GalNAc	3.3	3.2	3.6	3.2	3.7	2.4	2.7	2.7	2.2	3	3.3	2.6	3.6	3.2	3	1.8	3.5	3	3.3	2.7	2.6	3.2	3.4	3.5	3.8	2.5	2.2	2.2	2.3	3.1	2.2	3.8	3.5	2.5	3.4	3	3.2	2.7	3.7	2.3	4.1	2.9	1.8	4.6	3.3	3.6	3.3	3	2.7
Gal(b1-3)[Neu5Gc(a2-6)]GalNAc	2.5	2.8	2.6	2	2.1	1.6	1.8	2.6	1.5	2.4	2.4	1.8	1.7	1.7	1.7	1.5	2.3	2.2	2.1	1.6	1.5	2.9	1.6	2	1.8	1.7	2.4	1.9	1.8	1.6	1.8	2	2.7	1.7	1.9	2.1	3.2	2.2	2.2	1.8	2.7	1.7	1.6	3.4	2.4	1.9	2.4	2.3	1.8
Man(a1-3)[Man(a1-6)]Man(b1-4)GlcNAc(b1-4)[Fuc(a1-3)][Fuc(a1-6)]GlcNAc	3.4	2.5	3.9	2.6	3	1.8	2.2	2.5	2.1	2.3	3.4	1.9	2.3	2.5	2	1.6	3.1	2.3	2.9	2.5	2.1	2.5	2.5	2.9	2.8	2.1	2.3	2.1	2.2	2.3	2.1	2.7	3.4	2.1	2.1	2	3.3	2.1	3.2	2.2	3.3	2.4	2	3.3	3	2.7	2.7	2.7	2.2
Gal(b1-4)GlcNAc(b1-2)Man(a1-6)[GlcNAc(b1-2)Man(a1-3)][GlcNAc(b1-4)]Man(b1-4)GlcNAc(b1-4)[Fuc(a1-6)]GlcNAc	3.3	4	3.5	3.6	3.4	2.6	2.6	3.6	2.4	3.3	2.9	2.7	3.5	2.5	3.5	2.1	3.8	2.5	3.4	3	2.7	4.1	3.6	3	3.1	2.4	3.3	1.9	2.5	2.4	2.5	3.3	4.5	2.6	3.5	2.8	4	3	3.6	2.8	4.4	2.9	2.2	5.2	3.5	3.4	4	2.8	2.4
Glc(a1-4)Rha	1.4	1.7	1.3	1.6	1.7	1.5	1.6	1.4	1.5	1.4	1.4	1.3	1.4	2.1	1.5	1.4	1.2	1.5	1.4	1.8	1.3	2	1.9	1.8	1.4	1.4	1.5	1.5	1.3	1.5	1.5	1.8	1.8	1.4	1.5	1.8	3	1.8	1.7	1.8	1.3	1.5	1.6	2.1	1.4	1.5	1.5	1.2	1.6
GlcNAc(b1-2)Man(a1-3)[Man(a1-3)[Man(a1-6)]Man(a1-6)]Man(b1-4)GlcNAc(b1-4)GlcNAc	3.6	3.6	3.8	3.8	4	3	2.9	3.4	2.3	3.9	3.4	3.1	3.5	2.8	3.1	3	3.7	2.9	3.4	3.1	3.1	4.2	4.3	3	3.8	3.5	3.4	2.1	2.4	3.4	2.5	4.6	4.3	2.6	4.3	2.2	5.1	3.8	3.9	2.9	5	3.6	2	5	4.1	3.4	4.4	3.1	3.1
Fuc(a1-2)[Gal(a1-3)]Gal(b1-3)[GlcNAc(b1-6)]GalNAc	2	2.7	2.7	1.9	2.9	2.1	2.4	1.8	1.9	2.7	2.5	2.1	2	2.3	2	1.9	2.6	2.9	2.3	2.3	1.9	2.3	2.8	2.7	2.4	2.2	2.3	1.8	1.6	2.3	1.7	3.2	3.4	1.8	2.5	2.8	3.7	2.1	2.3	1.9	2.9	2.1	1.8	3.1	2.2	2.4	2.4	2.2	2.6
Fuc(a1-2)Gal(b1-4)GlcNAc(b1-6)[Fuc(a1-2)Gal(b1-3)]GalNAc	2.9	2.9	5	2.8	3.3	1.6	2.3	3.4	2.4	3.5	2.7	2.2	2.7	1.9	2.4	1.9	4.4	2.6	2.6	2.3	2.4	3.9	3	2.3	2.7	3.6	2.2	2.1	1.8	1.7	2.3	2.7	2.5	2	3.3	1.7	4.6	3.1	4.2	2.1	3.4	3.3	2.2	4.6	2.9	2.2	3.5	2.8	2.6
Gal(b1-4)Glc	1.6	1.5	1.8	1.4	1.6	1.6	1.6	1.5	1.3	1.6	1.8	1.5	1.4	1.8	1.6	1.9	1.9	1.7	1.4	1.4	1.3	1.7	1.7	2.6	1.5	1.5	1.7	1.6	1.5	1.6	1.6	2.2	2	1.3	1.7	2.1	2.4	1.6	1.2	1.4	1.3	1.8	1.4	2	1.3	1.4	1.5	1.4	1.6
Neu5Ac(a2-3)Gal(b1-4)GlcNAc(b1-3)Gal(b1-4)GlcNAc(b1-3)Gal(b1-4)GlcNAc(b1-3)Gal(b1-4)GlcNAc(b1-6)GalNAc	7.8	5.5	9.8	9.9	6.8	8.2	4.4	10.1	6.9	6.2	11.5	7.9	9.3	8.1	8.8	4.7	10.6	6	7.7	8.6	8.7	10.2	10.3	8.3	8.4	7.7	8.4	5.6	6.6	6.1	6	6.5	11.6	8.3	10.6	6.5	3.1	9.8	9.6	8.3	10.5	6	7.5	12.2	9.4	10	10.9	7.1	7.1
Man(a1-2)Man(a1-2)Man(a1-3)[Man(a1-2)Man(a1-6)[Man(a1-3)]Man(a1-6)]Man(b1-4)GlcNAc(b1-4)GlcNAc	3.9	3.7	4.7	4.2	3.8	3	4.2	3.8	2.9	5.2	3.2	3	3.5	3	4	3.8	5.3	3.8	3.2	3.2	3.2	5.1	4.8	2.6	4.5	4	3.9	2.6	2.8	3.3	3	4.6	3.8	3.3	5.3	2.3	5.9	4.1	5	3	5.2	4.6	2.4	5.7	4.5	3.2	4.5	3.5	2.8
Fuc(a1-2)Gal(b1-3)GlcNAc(b1-3)Gal(b1-4)[Fuc(a1-3)]GlcNAc(b1-6)[Gal(b1-3)GlcNAc(b1-3)]Gal(b1-4)Glc	4.5	5.5	4.7	5.1	2.9	3.1	2.6	5.3	2.7	2.8	5	4.2	5.2	3.8	4.7	3.2	5	3.1	3.9	4.3	4	4.9	5.2	3.1	3.8	3.5	4.3	2.6	2.2	2.6	2.8	3.1	6.2	3.8	5.2	3.1	5.5	3.7	4.7	4.6	5.1	2.6	3.1	6.6	4.4	4.9	4.9	3.5	2.4
Xyl(b1-4)Xyl(b1-4)Xyl(b1-4)Xyl(b1-4)Xyl	2.9	1.3	4.9	1.9	3	1.6	3	3.9	2.3	2.6	3.8	1.5	2.5	2	2.3	2.2	4.7	2.3	2.4	2.7	3	3.3	3.9	3	3.4	3.1	1.6	2.5	1.6	2.2	1.8	2.4	1.7	2.4	4.1	2.1	2.5	4.2	3.2	3	2.9	4.4	2.5	3.8	3.1	3.3	2.3	2.3	2.5
Fuc(a1-2)[Gal(a1-3)]Gal(b1-4)[Fuc(a1-3)]GlcNAc(b1-3)Gal(b1-4)Glc	2.6	3.7	4.4	3.5	2.9	2.2	2.8	2.4	2.4	3.3	3.6	2.1	3.7	2.5	3.4	2.4	4.2	3.2	3.6	2	2.5	2.6	3.5	4.5	3.7	1.9	2.2	2.3	2	3	2.1	3.4	3.8	2.5	2.7	3.9	5.1	2.4	4.1	2.1	4.3	3.1	1.6	2.7	3.8	4	2.7	2.7	2.7
GlcA(b1-4)Glc(b1-3)GlcA(b1-4)Glc(b1-3)GlcA(b1-4)Glc	3.1	2.7	4.5	4.2	3.9	2.2	3.2	4.4	2.6	3.7	2.4	3.2	2.9	3.1	3.7	3	5.2	4.2	2.9	2.9	4	4.2	5.1	3	3.4	3.1	3.2	2.2	2.7	2.4	2.5	5.2	2.8	2.6	5.4	2.3	3.9	4.1	4	2.7	4.6	4.1	2.9	6.2	4.4	3.7	4.9	3.7	3
Gal(a1-3)Gal(b1-4)[Fuc(a1-3)]GlcNAc(b1-3)Gal(b1-4)[Fuc(a1-3)]GlcNAc(b1-3)Gal(b1-4)Glc	2.5	2.7	3.9	4.4	2.8	3.1	3.2	3.7	2.6	2.9	3.8	2.4	3.3	3.2	3.9	2.9	4.9	2.8	3.7	2.8	3.7	4.3	5.1	3.1	4.1	3.6	2.9	2.6	2.7	2.1	3	2.5	4.3	2.8	5.4	2.3	6	4.3	4.6	3.4	4.9	3.7	2	5.6	4.2	4.6	4.8	3.1	2.7
Xyl(a1-3)Xyl(a1-3)Glc	1.7	1.8	3	1.7	2	1.4	1.8	2.1	1.7	2	1.9	1.7	1.3	1.7	1.6	2	2.8	2.4	2.1	2	1.6	2	2.1	2.5	1.8	1.8	1.8	1.8	1.6	1.3	1.8	2.5	1.8	1.4	2.3	1.8	3.7	1.9	2.2	1.9	1.7	2.3	1.7	2.1	1.7	1.3	1.8	1.4	1.9
Xyl(b1-2)Gal	1.6	1.4	1.4	1.4	1.6	1.4	1.4	1.3	1.4	1.3	1.8	1.5	1.4	2.2	1.7	1.9	1.5	1.9	1.3	1.6	1.4	1.8	2	2.7	1.5	1.4	1.8	1.6	1.6	1.6	1.3	2	1.9	1.2	1.8	2.3	2.3	1.9	1.4	1.7	1.3	1.8	1.4	2.2	1.6	1.6	1.6	1.3	1.4
Gal(b1-4)GlcNAc(b1-2)Man(a1-3)[Gal(b1-4)GlcNAc(b1-2)[Gal(b1-4)GlcNAc(b1-6)]Man(a1-6)][GlcNAc(b1-4)]Man(b1-4)GlcNAc(b1-4)[Fuc(a1-6)]GlcNAc	4.1	4.5	5.2	4.3	4.2	3.1	3.2	3.9	3.7	3.7	5.2	3	4.6	3.4	4	3.2	6.1	4.3	4.4	3.7	3.8	3.5	4.4	5.3	4.9	3.3	3.4	3.2	3.2	3.5	2.8	4.4	5	4	3.4	4	4.8	4.1	5.5	3.5	6	4.7	2.4	4.6	4.9	4.7	3.9	3.6	3.3
Fuc(a1-3)[Gal(b1-4)]GlcNAc(b1-2)[Gal(b1-4)GlcNAc(b1-4)]Man(a1-3)[Gal(b1-4)GlcNAc(b1-2)[Gal(b1-4)GlcNAc(b1-6)]Man(a1-6)]Man(b1-4)GlcNAc(b1-4)[Fuc(a1-6)]GlcNAc	4.7	5.1	4.7	5.3	3.9	3.8	3.8	6	3.8	4.2	4.8	3.2	4.5	4	4.9	3.5	6.5	4	4.2	4.1	4.6	6.1	5.1	4	4.9	4.3	3.9	3.5	3.8	3.4	4	4.5	4.5	4.1	5.4	3.4	5.9	4.3	6.5	4.3	6	4.6	3.5	6.5	5.4	5.3	5.7	4.7	2.9
Gal(b1-4)GlcNAc(b1-2)[Gal(b1-4)GlcNAc(b1-4)]Man(a1-3)[Gal(b1-4)GlcNAc(b1-2)[Gal(b1-4)GlcNAc(b1-6)]Man(a1-6)]Man(b1-4)GlcNAc(b1-4)GlcNAc	4.9	4.5	5	4.7	4.8	3.4	3.8	4.6	3.6	3.1	4.3	3.2	4.9	4.3	4.6	3.9	5.6	4.1	3.7	3.5	4.4	4.2	4.9	4.2	5.1	3.6	3.2	3.1	3.6	3.3	3.2	4.6	5.1	3.9	4.7	3.4	5.2	4.2	5.2	3.8	5.9	4.5	2.4	5.6	5	5	4.8	4	2.7
Fuc(a1-3)[Gal(b1-4)]GlcNAc(b1-2)[GlcNAc(b1-4)]Man(a1-3)[Gal(b1-4)GlcNAc(b1-2)[Gal(b1-4)GlcNAc(b1-6)]Man(a1-6)]Man(b1-4)GlcNAc(b1-4)GlcNAc	4.3	3.6	4.9	4.1	3.9	2.7	2.9	4	2.7	3.3	4.4	3.2	4.2	3.2	3.5	2.9	5.4	3.4	3.7	3.3	3.5	3.2	3.5	4.3	4.2	3	3.5	2.9	2.9	2.3	2.7	3.4	4.2	3.5	3.5	3.5	3.5	3.6	4.3	3.3	5.2	3.4	2.2	4.8	4.7	4	3.6	3.1	3
Neu5Ac(a2-8)Neu5Ac(a2-3)Gal(b1-3)GalNAc(b1-4)[Neu5Ac(a2-3)]Gal(b1-4)Glc	2.7	3.1	3.1	3	3.2	2.5	2.6	3.4	2.1	2.6	3.1	3	2.5	2.5	2.8	2.3	3.4	2	3	2.6	2.4	4.1	3.5	2.2	3	2.6	3.4	2	2.5	2.4	2.4	3.2	3.6	2.5	3.2	2.7	4.1	3	3.8	3.1	3.9	2.8	2.2	5	3.3	2.9	3.7	2.8	2.5
Rha(a1-2)Rha(a1-3)Rha(a1-3)GlcNAc(b1-2)Rha	2.5	3	2.5	2.2	2.1	1.6	2	2.4	1.7	2.1	2.6	1.9	2.2	2.1	1.9	1.8	2.5	2.1	1.9	1.9	1.8	2.3	1.8	1.9	1.6	1.9	2	1.6	1.7	1.7	2	2.7	3.1	1.6	1.6	1.9	3	2.1	2.5	1.8	2.4	1.8	1.7	2.8	2.2	1.9	2.3	2.1	1.8
Gal(b1-4)GlcNAc(b1-2)Man(a1-3)[Gal(b1-4)GlcNAc(b1-2)[GlcNAc(b1-6)]Man(a1-6)]Man(b1-4)GlcNAc(b1-4)GlcNAc	3.6	4.5	5.8	4.4	4	2.7	3.1	3.5	3.2	3.8	3.7	2	4.1	3.2	4	2.7	5.4	3.6	4	2.8	3.6	4.2	4.5	3.1	4.4	3.4	3.3	2.9	2.4	3.2	2.8	4	3.7	3.6	3.8	3.3	4.8	3.5	5.5	3.1	5.5	3.8	2.1	4.9	5.1	4.6	4.1	3.6	2.9
Rha(a1-2)Rha(a1-3)Rha(a1-3)GlcNAc(b1-2)Rha(a1-2)Rha(a1-3)Rha(a1-3)GlcNAc(b1-2)Rha(a1-2)Rha	2.8	3.4	3.6	3.4	2.7	2.2	3.1	3.5	2.3	2.7	2.5	2.6	3.3	2.8	3.1	2.7	4.1	3	3.4	2.6	2.3	3.7	3.5	2.4	3.3	3	3	2	2.4	2.1	2.6	2.6	3.4	2.4	3.5	2.5	5	2.4	4.1	2.5	3.7	3.2	2.3	4.2	3.2	3	3.3	2.4	2.2
Neu5Ac(a2-3)[GalNAc(b1-4)]Gal(b1-4)GlcNAc(b1-6)[Fuc(a1-2)[GalNAc(a1-3)]Gal(b1-3)]GalNAc	3.7	4.6	6.3	3.5	2.8	2.8	2	5.5	2.9	2.7	5.7	2.6	4	2.7	3.9	2.3	6	2.4	4	3	3.8	6	4.8	3.1	3.2	4.2	2.5	2.2	3.2	2.1	3.6	2.6	3	2.8	5.1	2.1	4.9	5.2	5.9	3.9	5.1	4.3	3.5	6.3	4.5	4.1	4.5	3.4	2.8
GlcA(b1-4)GlcNS(a1-4)IdoA(a1-4)GlcNS6S	2.9	3.6	3.2	2.8	2.4	2.2	2.8	2.5	2.1	2.7	2.2	1.7	3.2	2.6	2.7	2.2	3.8	2.7	3.8	2.3	1.8	2.8	3.3	3.6	3	2.5	2.4	2	2.2	1.8	2.5	1.9	2.8	2.2	2.7	2.3	4.9	1.8	3.4	2.4	3.4	2.9	1.9	3.7	3	3.4	1.9	2.2	2.4
Fuc(a1-2)Gal(b1-3)[Fuc(a1-4)]GlcNAc(b1-3)Gal(b1-4)[Fuc(a1-3)]GlcNAc6S(b1-3)Gal(b1-4)Glc	4.2	4.7	5.3	4.6	3.1	3.2	1.9	4.9	2.5	2.3	5	3.4	4.1	3	3.9	2.6	4.7	2.5	3.6	3.3	3.4	5.3	3.6	3.2	3.4	3.3	2.6	2.3	3	2.5	2.1	2.5	3.3	3.2	4.1	2.4	3.6	4.2	4.4	3.9	5	2.8	3.3	6.2	4	4.2	4.9	3.7	2.4
Araf(b1-2)Araf(b1-3)Araf(b1-2)Araf(b1-2)Araf	2	3.4	2.5	2.5	2.1	1.5	1.8	2.1	1.7	1.9	2	1.6	2.5	1.8	2.3	1.9	2.8	2	2.8	1.8	1.7	3.1	2.3	2.2	2.3	2.1	2	1.6	1.6	1.5	1.8	1.7	2.9	1.3	2.5	1.6	4.2	1.8	3.1	2.2	2.5	2.3	1.8	3.5	2.1	2.4	2.1	1.8	1.7
Fuc(a1-3)[Gal(b1-4)]GlcNAc(b1-3)Gal(b1-4)[Fuc(a1-3)]GlcNAc(b1-4)Glc	2.8	2.6	3.8	3.2	2.1	2	2.6	4	2.4	2.3	2.3	2.1	2	2	2.7	1.9	4.9	1.8	2.6	2.2	2.8	3.8	3.7	2.3	2.8	3.2	2.7	1.9	2.3	1.7	2.6	2.2	2.7	2.3	4.3	1.7	5.1	3	3.7	1.8	3.8	2.7	2.2	4.7	3.6	2.2	3.5	2.7	2.4
Gal(b1-4)GlcNAc(b1-2)Man(a1-3)[Gal(b1-4)GlcNAc(b1-2)Man(a1-6)]Man(b1-4)GlcNAc(b1-4)GlcNAc	4.4	4.5	5.3	3.5	3	2.7	2.1	4.3	2.7	2.9	4	3.2	3.8	3.2	3.1	2.2	4.7	3.1	3.4	2.8	3.4	4.9	3.1	3.2	3	3.2	3.2	2.6	2.4	2.4	2.2	3.5	3.8	2.9	4.1	2.6	4.7	2.6	4.7	2.8	4.7	3.5	2.1	5.4	4.5	2.9	4.5	3.6	2.5
Gal(b1-3)[Neu5Ac(a2-6)]GalNAc	2.4	2.5	2.6	1.8	2.1	1.8	1.8	2.2	1.9	2	1.8	1.6	1.7	1.8	1.6	1.6	1.9	1.8	2.2	1.9	1.5	2.5	1.5	2.2	1.9	1.6	2.1	1.6	1.7	1.5	1.8	1.9	2.3	1.5	1.7	1.8	3.5	2.1	2	1.7	2.2	1.8	1.6	2.7	2.1	1.6	2.3	2	1.9
Man(a1-2)Man(a1-3)[Man(a1-6)]Man(a1-6)[Man(a1-2)Man(a1-3)]Man(b1-4)GlcNAc(b1-4)GlcNAc	2.9	3.4	4.8	3.3	3.2	2.2	3.3	3.5	2.7	3.7	3.5	2.8	2.9	2.4	2.6	2.7	4.7	2.9	3.2	2.5	2.9	3.6	3.2	3.1	3.4	3.4	3.1	2.6	2.3	2.6	2.1	3.3	3.3	2.7	3.7	2	4.3	3.3	4.3	2.4	3.8	3.7	2.5	4.6	3.4	2.9	3.4	2.8	2.9
Neu5Ac9Ac(a2-6)Gal(b1-4)GlcNAc	2	2.6	3	2.2	2.1	1.6	2	2.3	1.6	1.9	2.2	2	1.4	1.8	2.1	1.5	2.8	1.7	2.2	1.9	1.8	2.5	2.2	2.4	1.7	2	2.1	1.8	1.7	1.5	1.8	2.1	2.6	1.8	2.5	1.6	3.6	2.2	2.7	1.9	2.3	2.3	1.7	2.6	2.3	1.9	2.1	1.9	1.7
GlcA2S(b1-4)GlcNS3S6S(a1-4)GlcA2S(b1-4)GlcNS3S6S(a1-4)GlcA2S(b1-4)GlcNS3S6S(a1-4)GlcA2S(b1-4)GlcNS3S6S	6.4	5.7	8.1	6.5	5.4	2.8	3.6	5.6	3.8	3.7	5.7	4.5	5.7	3.6	5.2	3.4	6.7	3	4.7	4.2	3.9	5.6	4.7	4.9	4.7	4.5	4.9	4.4	4	2.5	3.1	5.2	3.1	4.7	4.7	2.5	5.9	4.3	7.3	4.7	7.3	4.6	3.1	7	6.3	5.2	6.3	5.6	4.4
GlcA(b1-4)GlcNAc(a1-4)GlcA(b1-4)GlcNAc(a1-4)GlcA(b1-4)GlcNAc(a1-4)GlcA(b1-4)GlcNAc(a1-4)GlcA(b1-4)GlcNAc(a1-4)GlcA(b1-4)GlcNAc(a1-4)GlcA(b1-4)GlcNAc(a1-4)GlcA(b1-4)GlcNAc(a1-4)GlcA(b1-4)GlcNAc(a1-4)GlcA(b1-4)GlcNAc	10.1	10.7	12.8	10.8	8.6	9	6.4	11.5	8.7	6.4	10.4	8.9	10.7	9.7	9.9	8.4	12.9	6.6	11.3	8.8	9.1	11.6	10.7	9.1	9.5	10.1	7.8	7.3	7.9	6.9	9	7.5	8.2	9	10.6	7.4	10.7	10.3	12.3	9.5	11.3	7.2	8.4	12.6	10.3	11.1	10.5	9	8
Gal(b1-3)[Fuc(a1-4)]GlcNAc(b1-3)Gal	2	2.2	2.9	2.3	2.6	1.6	2.2	2.4	1.7	2.7	1.9	2.2	1.6	2	1.7	1.9	2.5	2.2	2.1	2	1.7	2.6	2.5	1.8	1.7	2.2	2	2.1	1.7	1.8	1.7	2.8	2.1	1.7	2.8	1.9	4.5	2.2	2.3	1.8	2.5	2.1	1.9	3.3	2.2	1.5	2.4	2	2.1
Fuc(a1-2)[GlcNAc(b1-3)]Gal(a1-3)Gal	1.8	2.2	2.1	1.8	2.2	1.7	2.1	1.8	1.8	1.8	1.9	1.8	1.6	1.8	1.3	1.9	2.2	2.3	1.7	1.9	1.6	2	1.9	2	2.2	1.4	2.1	1.7	1.8	1.8	1.8	2.4	2.1	1.6	2	2	3.5	2	2.2	1.8	1.9	1.8	1.8	2.4	1.9	1.8	1.9	1.6	1.6
Neu5Ac(a2-3)Gal(b1-4)GlcNAc(b1-2)Man(a1-6)[GlcNAc(b1-2)Man(a1-3)][GlcNAc(b1-4)]Man(b1-4)GlcNAc(b1-4)GlcNAc	3.3	3.7	3.8	3.2	3	2.6	3.3	3.7	2.4	2.4	3.5	2	3.5	2.9	3.2	2.7	4.3	2.6	3.6	2.7	2.8	3.3	4	3	3.2	3.1	2.6	2.3	2.4	2.2	2.8	2.9	3.4	2.7	3.6	2.2	4.8	3	4.2	3.2	3.7	3.4	2.1	4.1	3.4	3.3	3.3	2.5	2.5
GlcA(b1-3)Gal(b1-4)GlcNAc(b1-2)Man	2.3	2.5	4.5	2.7	3	1.5	2	3.6	1.9	3.7	2	2.1	1.9	1.5	2.6	1.8	4	2.5	2.3	1.9	2.5	4	3	2.4	2.1	2.9	2.2	2.1	1.9	1.6	2.2	2.6	2	1.9	3.6	1.8	4.9	3.4	3.4	1.8	3.3	3.2	1.9	4.1	3	1.8	3.6	2.7	2.4
Neu5Ac(a2-8)Neu5Ac(a2-3)Gal(b1-3)GalNAc(b1-4)[Neu5Ac(a2-8)Neu5Ac(a2-8)Neu5Ac(a2-3)]Gal(b1-4)Glc	3.9	3.6	5.4	3.4	3.2	2.4	2.8	4.3	2.8	3.5	4.5	2.8	3.5	2.9	3	2	4.5	3.1	3.1	3.1	2.5	3.8	3	3.9	3.7	2.8	3.4	2.7	2.8	2.6	2.4	4.1	3.9	3.3	2.9	2.4	4.4	3.4	4.2	2.8	4.9	3.8	2.5	5.2	4.3	3.6	4.3	3.7	3.3
Fuc(a1-2)Gal(b1-3)GalNAc	2.5	1.9	2.1	1.9	2.1	1.7	1.7	1.4	1.9	1.3	2.2	1.8	1.6	2	1.5	1.4	1.9	1.7	1.8	2.2	1.5	1.9	1.6	2.4	2.1	1.6	2	1.7	1.7	1.5	1.8	1.9	2.6	1.7	1.4	2.4	3	1.7	1.7	1.9	1.9	1.6	1.6	2.1	1.8	1.8	1.8	1.4	1.7
GalNAc(b1-3)Gal(a1-4)Gal(b1-4)Glc	2	2.2	2.4	1.8	2.2	1.7	2.2	2.1	1.8	1.9	1.9	1.8	1.7	2.1	1.7	1.9	2.4	1.9	1.9	2.1	1.5	2.1	1.9	2.7	2.1	1.8	2	1.8	1.7	1.7	1.9	2	2.1	1.7	2	2	3	1.7	1.9	1.7	1.8	2.1	1.5	2.2	1.9	1.9	1.6	1.6	1.9
Gal(b1-3)[Fuc(a1-4)]GlcNAc(b1-2)Man(a1-3)[Gal(b1-3)[Fuc(a1-4)]GlcNAc(b1-2)Man(a1-6)][Xyl(b1-2)]Man(b1-4)GlcNAc(b1-4)[Fuc(a1-3)]GlcNAc	3.6	3.5	4.9	3	3.5	2.6	2.9	4.6	2.7	3.4	3.4	2.3	3.2	2.5	3.4	2.5	4.3	2.9	3.2	2.8	3.2	4.1	3.6	3.1	3.3	3.6	3	2.9	2.9	2.7	2.4	3.9	3.6	3	4.2	2.4	4.5	3.7	4.5	2.6	4.3	3.5	2.2	5.2	4	3.4	3.9	3.4	3.1
GlcA(b1-3)GlcNAc(b1-4)GlcA(b1-3)GlcNAc(b1-4)GlcA(b1-3)GlcNAc(b1-4)GlcA(b1-3)GlcNAc(b1-4)GlcA(b1-3)GlcNAc	7.7	8.4	10.4	9.4	8.6	5.4	5.2	8.1	6.9	5.2	11	5.1	9.2	4.4	7.1	6.1	9.5	5.6	7	8.5	7.7	7	6.4	7.5	8.6	6.6	5.8	7.9	5.7	6.7	4.3	8.3	6.5	8.1	7.4	7.1	3.9	6	9	6.8	10.9	8	4.3	9	9.4	9.3	8.1	7.6	6.1
Gal(b1-3)GlcNAc(b1-4)[Fuc(a1-2)Gal(b1-6)]GalNAc	2.3	2.6	3	2.4	2.2	1.6	2.1	2.5	1.9	2.4	2.3	2.2	1.6	1.8	1.8	1.6	2.7	2.2	1.9	1.5	1.7	2.8	2.2	1.9	1.8	2.1	2.1	1.8	2	1.8	1.9	2.6	2.7	1.6	2.8	2.3	4.3	2.2	2.7	1.9	2.6	1.7	1.8	3.1	2.5	1.9	2.5	2.2	2.1
Rha(a1-3)GlcNAc(b1-2)Rha(a1-2)Rha(a1-3)Rha(a1-3)GlcNAc(b1-2)Rha(a1-2)Rha(a1-3)Rha(a1-3)GlcNAc(b1-2)Rha(a1-2)Rha	4	3.9	3.6	3.2	3.1	2	2.6	3.4	2.5	2.6	3.2	2.9	3.4	2.9	3	2	3.7	2.6	3.2	2.7	2.6	3.5	3.1	3.1	3	2.7	3.3	2.1	2.3	2.3	2.3	3.5	4.3	2.5	3.1	2.6	3.7	2.6	3.9	2.5	4.2	2.5	2.2	4.5	3.4	3.2	3.6	3.1	2.8
Neu5Ac(a2-8)Neu5Ac(a2-3)Gal(b1-4)Glc	2.2	3.5	2.8	2.6	2.4	1.7	2.4	2.4	1.7	2.2	1.8	1.8	2.8	2.4	2.7	2.5	3.3	2.1	2.2	2.2	1.9	3	2.9	3.1	2.6	2.2	2.2	1.7	2	1.8	2.1	2	3.5	1.7	3.1	1.8	4.8	1.9	3.2	2.3	2.5	2.5	1.8	3.5	2.5	3.1	2.4	2	1.9
GlcNS6S(a1-4)IdoA2S(a1-4)GlcNS6S(a1-4)GlcA(b1-4)GlcNAc(a1-4)GlcA(b1-4)GlcNS(a1-4)IdoA(a1-4)GlcNAc6S(a1-4)GlcA	7.8	6.8	11.1	9.1	8.7	3.6	5.4	10.6	5.7	5.9	5.8	8.2	6.6	5.8	8.1	6.2	9.7	5.4	7.3	5.3	7.1	10.8	7.3	7.3	7.7	7	8	6.9	6.2	3.6	4.1	9.7	5.9	6.1	8.8	3.5	4.5	6.1	10.4	6.1	9.9	7.7	5.7	10.6	9.2	7.3	10.7	8.5	6.7
GalNAc(b1-4)GlcNAc(b1-2)[Gal(b1-4)GlcNAc(b1-4)]Man(a1-3)[Gal(b1-4)GlcNAc(b1-2)[Gal(b1-4)GlcNAc(b1-6)]Man(a1-6)]Man(b1-4)GlcNAc(b1-4)GlcNAc	3.1	4.1	5.3	4.3	4.2	3.2	3.8	4.6	3.3	4.8	3.9	3.5	3.7	3.3	3.9	3.2	5.3	3.5	3.4	3.1	3.6	4.8	4.5	3.1	4.5	3.9	3.5	2.8	2.8	3.5	3.4	4.6	4.6	3.6	4.8	3.1	4.9	4.4	5.6	3.3	5.5	4.5	3	5.4	4.7	4	4.6	3.8	2.3
Neu5Ac(a2-6)Gal(b1-4)Glc	1.9	2.5	3.7	1.7	1.9	1.4	2.1	2.4	1.8	1.9	2.3	1.8	1.6	1.8	1.9	1.7	2.9	1.6	2.4	1.8	1.6	3.1	1.9	2.4	1.9	2.3	2	1.7	1.8	1.4	1.6	1.7	2.5	1.5	2.4	1.8	3.6	2.3	2.8	2.3	2	2.5	1.4	2.7	2.1	1.9	2	1.9	1.5
Fuc(a1-2)[GalNAc(a1-3)]Gal(b1-3)GalNAc	1.8	2.1	2.7	1.9	2.7	2	2.3	2.1	1.9	2.1	2	2	1.6	1.9	1.7	2.2	2.8	2.4	1.8	2.3	1.7	2	2.5	2.9	2.2	1.8	1.9	1.6	1.8	1.9	1.7	2.7	2.7	1.7	2.4	2	3.1	2.2	2.1	1.8	2.2	2.3	1.6	2.5	2.1	2.1	2.2	1.8	1.9
Fuc(a1-2)[GalNAc(a1-3)]Gal(b1-4)GlcNAc(b1-3)GalNAc	2.9	2.1	3.3	2.5	2.8	1.8	2.8	2.1	2.5	2.3	3.3	2	2.5	2.3	2.8	1.8	3.9	2.6	2.9	2.7	1.9	1.9	2.8	4.5	3.5	2.1	2.4	2	1.7	2.4	2.1	2.4	3.2	2.5	1.9	2.4	2.6	2.4	3.2	2	3.4	2.8	1.8	2.5	3	3.3	1.9	1.9	2.2
GlcNAc(b1-2)[GlcNAc(b1-4)]Man(a1-3)[GlcNAc(b1-2)Man(a1-6)][GlcNAc(b1-4)]Man(b1-4)GlcNAc(b1-4)[Fuc(a1-6)]GlcNAc	3.5	4.3	3.5	3.7	3	2.4	3.2	2.9	2.9	3.5	3	2.4	4	3.2	3.7	2.5	4.5	3.5	3.5	2.7	2.8	3.6	3.7	3.7	4	2.8	3.1	2.1	2.5	2.1	2.1	3.1	4.7	2.5	3.4	2.6	5.2	2.7	4.5	2.5	4.6	3.1	2.2	4.4	3.8	4.2	3.6	3.1	2.9
GalNAc(a1-6)GalNAc	2.7	2.5	2.7	2	1.8	1.7	1.7	1.9	1.7	1.8	2.4	1.6	1.7	1.9	1.7	1.5	1.9	2.2	1.6	2	1.6	2.1	1.9	3	2.2	1.3	2.3	1.4	1.3	1.7	1.5	2.1	2.9	1.8	1.4	2.1	3.2	2.3	1.7	1.7	2.6	1.8	1.5	2.4	1.7	1.6	2.1	2.1	1.9
GalNAc(b1-4)Gal(b1-4)Gal(b1-4)Glc	3.3	3.6	3.4	2.4	2.3	2	2.3	2.4	1.9	2.1	2.8	1.8	2.1	1.6	2	1.7	2.8	2.9	1.9	1.7	1.9	2.5	1.8	2.5	2.5	1.9	2	2.1	1.9	1.9	1.8	3.1	2.3	2	2.4	2.1	4.9	2	2.8	1.6	3.2	1.7	1.6	2.7	3	2.2	2.3	2.2	2.3
Gal(b1-3)GlcNAc(b1-3)Gal(b1-4)[Fuc(a1-3)]GlcNAc(b1-6)[Neu5Ac(a2-3)Gal(b1-3)[Fuc(a1-4)]GlcNAc(b1-3)]Gal(b1-4)Glc	5.2	4.8	6	4.9	4.1	2.7	2.8	4.9	3.4	3.8	4.1	3.9	4.5	3.3	3.5	2.8	5.3	3.1	3.9	3.5	3.4	5.6	3.1	3.7	3.8	4.5	3.9	3.2	3.2	2.7	2.3	4.4	3.6	3.6	4.1	3	5.7	3.3	5.7	3.5	5.5	4	2.4	6	4.8	3.8	4.9	4.2	3.9
Fuc(a1-2)Gal(b1-3)[Neu5Ac(a2-6)]GlcNAc(b1-3)Gal(b1-4)Glc	3.6	3.3	3.7	3.2	2.8	1.9	2.2	3.4	1.9	2.3	3.3	2.4	2.4	2.1	2.9	1.7	3.1	2.7	2.5	3.1	2.3	3.4	2.6	2.3	3.3	2.3	2.7	2.3	2	2.6	2	2.9	4.2	2.3	2.4	2.6	3.2	2.9	2.7	2.5	3.7	2.4	1.8	4.7	3.6	3	3.2	2.4	2
Neu5Ac(a2-3)Gal(b1-4)[Fuc(a1-3)]GlcNAc(b1-2)Man(a1-3)[Gal(b1-4)GlcNAc(b1-2)[Gal(b1-4)GlcNAc(b1-6)]Man(a1-6)]Man(b1-4)GlcNAc(b1-4)[Fuc(a1-6)]GlcNAc	4.5	5.1	5.5	5.5	3.8	3.4	3.2	4.4	3.5	4.1	4.5	3.1	4.6	3.4	4.7	3.4	5.5	2.7	3.7	2.6	3.9	4.3	4	3.9	5.2	3.9	3.9	3.1	3	4.5	3	4.8	4.4	4.3	4.7	3.9	5.7	3.8	5.8	3.1	6.1	3.8	2.3	5.1	5.5	4.5	4.7	3.9	3.5
Neu5Ac(a2-3)Gal(b1-4)Glc	1.7	1.7	2.6	1.9	2.2	1.9	2.2	2.3	1.6	2.3	2.4	2.1	1.6	2.4	1.7	1.9	2.6	2.3	1.8	2.3	1.7	2.4	2.5	2.5	2	1.9	2	1.6	1.6	2.1	1.6	2.6	2.7	1.5	2.6	2.2	3.2	2.5	2	1.9	2.1	2.3	1.9	3.4	1.8	2	2.3	1.4	2.3
Gal(b1-4)GlcNAc(b1-2)[GlcNAc(b1-4)]Man(a1-3)[Gal(b1-4)GlcNAc(b1-2)[GlcNAc(b1-6)]Man(a1-6)]Man(b1-4)GlcNAc(b1-4)GlcNAc	3.7	4.1	4.6	4.3	3	2.8	3.4	3.9	2.8	2.9	3.6	3	4.4	3.1	4	2.8	4.6	2.8	4.3	2.9	3.3	4.4	4.2	3.9	3.8	3.6	3	2.4	3.2	2.5	2.7	3.3	4.2	2.7	4.2	2.9	5.3	3.5	4.7	3	4.6	3.5	2.5	5.2	4.3	3.8	4.2	2.9	2.9
Gal(b1-4)GlcNAc(b1-2)Man(a1-3)[Gal(b1-4)GlcNAc(b1-2)Man(a1-6)]Man(b1-4)GlcNAc(b1-4)[Fuc(a1-6)]GlcNAc	3.6	4	4.8	4.4	3.8	3	3.4	3.6	2.6	3.9	3.4	2.7	3.1	3.1	3.4	2.2	5	3.5	3.7	2.6	3.1	4	3.6	3	4	2.4	3.3	3	2.1	3	2.4	3.9	3.7	3.3	3.3	2.8	5.6	3.6	4.9	2.6	5	3.7	2.3	4.6	4.3	3.5	4.2	3.9	3.4
Neu5Ac(a2-3)Gal(b1-4)GlcNAc(b1-2)[Gal(b1-4)GlcNAc(b1-6)]Man(a1-6)[Gal(b1-4)GlcNAc(b1-2)Man(a1-3)]Man(b1-4)GlcNAc(b1-4)[Fuc(a1-6)]GlcNAc	4.4	4.3	6.9	4.8	4.5	3.5	3.6	5.1	3.8	4	6.5	2.9	4.6	4.2	4.5	3.6	6.6	3.4	4.3	4.4	4.5	3.8	4.7	5.4	5.3	4.5	3.2	4.2	3.2	3.8	2.9	4.7	4.2	5.2	4.6	3.8	4.1	4.8	6.1	4.2	6.5	4	2.7	5.1	6.4	5.5	4.5	4.6	3.9
Fuc(a1-4)GlcNAc(b1-3)Gal(b1-4)Glc	3.1	3.7	3.5	2.9	2.8	1.8	2.3	1.6	1.9	3.1	2.8	1.8	2.8	2	2	2	2.9	3.1	2.9	1.8	1.9	2.1	2.6	3	2.4	2.2	2.5	2.1	1.8	2.4	2	2.9	2.6	1.9	2.2	3.2	4.8	1.8	3.1	1.7	3.5	2	1.7	2.9	2.6	2.7	1.9	2.3	2.4
GlcA(b1-4)GlcA(b1-3)[Glc(b1-4)]GalA2S(a1-4)Gal	1.9	2.2	3.2	1.8	2.5	1.9	2.8	2.7	2	2.3	2.6	2.3	1.8	1.8	1.8	2.3	2.8	2.3	2.1	2.5	1.9	2.1	2.8	2.7	2.2	2.1	2.1	1.7	1.6	1.8	1.8	3.1	2.6	1.7	2.3	2	2.6	2.3	2.4	1.9	2.3	2.1	1.8	2.9	2.3	2.4	2.3	2	2.2
GlcNS3S6S(a1-4)IdoA2S(a1-4)GlcNS3S6S(a1-4)GlcA2S(b1-4)GlcNAc3S6S(a1-4)GlcA2S(b1-4)GlcNS3S6S(a1-4)IdoA2S(a1-4)GlcNAc3S6S(a1-4)GlcA2S	6.5	7.3	8.9	5.8	4.9	4.7	4	7	4.9	3.8	8	5.6	6.6	4.8	6.6	4.2	7.9	4	6.9	5.1	5.9	7.4	6.3	6.6	5.8	6	5.5	4.4	4.9	4	4.7	4.8	3.9	5.3	6.7	4.1	6.7	7.1	7.7	6.4	7.7	6.2	4.4	8.2	7.2	6.8	7.2	5.5	4.3
Gal(b1-4)GlcNAc(b1-6)Gal(b1-4)Glc	1.8	2	1.9	2.2	2.6	2.3	2.3	2.1	1.6	2.4	2.3	2	1.8	2.9	2.1	2.4	2.3	2.6	1.8	2.6	2	3.2	3.8	2.4	2.9	2	2.5	1.5	1.5	2.6	1.7	3.3	3.1	1.7	3.6	2.3	3.7	3.1	2.3	2.9	2.9	2.4	1.6	3.8	2.2	2	3.3	2	2
GalNAc(b1-4)GlcA(b1-3)GalNAc(b1-4)GlcA(b1-3)GalNAc(b1-4)GlcA(b1-3)GalNAc(b1-4)GlcA(b1-3)Gal(b1-3)Gal(b1-4)Xyl	6.7	6.6	9.4	5.9	7.5	5.2	5	9.1	5.2	4.8	8.7	5.1	7.3	4.5	7	5.3	9.2	4.8	5.9	5.5	6.6	8.5	8.8	6.4	7	6.6	5.7	5.1	5.8	4.6	4.9	6.3	5	7.1	7.9	4.6	6.5	7.5	9.3	6.9	8.4	7.5	5.3	10	8.1	7.6	7.7	6.1	5.8
GlcA(b1-3)GlcNAc(a1-2)Gal(b1-4)Man	2.2	2.4	2.5	1.7	2.3	1.9	2.2	1.7	1.8	1.6	2.3	1.6	1.8	2	1.8	1.6	2.1	2.3	2	2	1.7	1.8	2	2.1	2.5	1.5	2.2	1.7	1.8	1.8	1.8	2.3	2.9	1.6	1.8	2.3	3.2	1.8	1.8	1.9	2.1	2	1.8	2.2	2	2.1	1.8	1.9	2
Neu5Ac(a2-6)Gal(b1-4)GlcNAc(b1-6)[Gal(b1-4)GlcNAc(b1-2)]Man(a1-6)[Fuc(a1-3)[Gal(b1-4)]GlcNAc(b1-2)Man(a1-3)]Man(b1-4)GlcNAc(b1-4)GlcNAc	3.4	4	4.8	4.5	3.8	2.8	2.7	3.5	3.4	3.7	3.7	2.6	4	2.9	4	3.2	5.2	3.8	3.5	2.9	3.5	4	3.8	3.1	4.3	3.6	3	2.8	2.7	2.8	3	3.8	3.7	3.4	3.8	3.2	4.6	3.1	5.2	2.7	5.5	3.9	2.2	5	4.6	3.3	4.1	3.3	3.2
Gal(b1-3)Gal(b1-4)Glc	2.4	2.4	2.6	1.8	2.1	1.4	1.6	2.3	1.3	2.2	2.5	1.7	2	1.9	1.5	1.5	1.7	2.4	1.6	2	1.5	2.3	1.7	2	1.8	1.5	2	1.6	1.2	1.9	1.5	2.5	2.9	1.5	1.4	2.2	3.4	1.5	1.7	1.5	2.3	1.8	1.8	3.5	1.6	2.1	2.2	2	2
Neu5Ac9Ac(a2-3)Gal(b1-4)GlcNAc	2.1	2.9	2.7	2.2	2.5	1.7	2	2.7	1.7	2.4	2.2	2.1	2	2	1.6	1.6	2	2.4	1.8	2.1	1.6	2.9	2	2	1.7	2	2.5	1.9	1.7	1.6	2	2.7	2.4	1.7	1.9	2.2	3.3	2.1	1.9	1.7	2.5	1.6	1.9	3.6	2	1.6	2.4	1.8	1.9
Gal(b1-3)[Fuc(a1-4)]GlcNAc(b1-3)Gal(b1-4)Glc	2.3	2.9	3.1	2	2.4	1.8	1.8	2.1	1.9	2.5	2.5	1.9	1.8	1.7	1.8	1.9	2.3	2.5	2.1	2	1.8	2.3	1.9	2.1	2.6	2	2.2	2.1	1.6	1.9	1.6	2.9	2.8	1.9	2.4	2.6	3.9	1.9	2.6	1.8	2.9	1.9	1.5	3.1	2.2	1.7	2.1	2	2.1
Gal(b1-4)GlcNAc(b1-2)[Gal(b1-4)GlcNAc(b1-6)]Man	2.7	3.2	2.7	2.4	2	1.8	2	2.5	1.8	2.2	2.9	2	2.2	2.1	2.2	1.8	2.4	2.1	2.7	1.9	1.7	3.1	2	2.3	2	2.1	2.3	1.9	2.3	1.8	2	2.1	2.6	1.7	2.4	2.1	3.9	2.6	2.9	2.2	3	1.7	1.9	3	2.4	2.2	2.5	1.7	1.7
GlcA(b1-4)GlcNAc(a1-4)IdoA2S(a1-4)GlcNAc	2.8	3.4	2.8	2.6	2.2	1.9	2.4	2.8	1.9	2.2	2.2	1.7	2.9	2.2	2.4	1.9	2.8	2.3	3.2	2.3	1.8	3.3	2.8	3.3	2.1	2.1	2	1.9	1.9	1.7	2.3	1.8	2.9	1.7	2.4	2.3	4.1	2	3.2	2.6	3.1	2.6	2.1	3.6	2.5	2.6	2.2	1.8	2
Galf(b1-2)[Araf(a1-5)]Araf(b1-2)Araf	2	2.1	2.6	1.8	2.3	1.5	2.1	2.1	1.6	1.7	2.2	1.6	1.5	1.9	1.7	1.6	1.9	1.9	2.1	1.8	1.5	2	1.8	2.2	1.7	1.7	2	2	1.8	1.6	1.8	1.9	2.2	1.3	1.7	1.9	3.2	1.9	1.9	1.6	1.9	1.7	1.6	2.7	1.9	1.6	1.8	1.8	1.8
Neu5Ac(a2-3)[GalNAc(b1-4)]Gal	2.2	2.8	3.1	2.1	2.4	1.6	1.7	2.2	1.8	2.4	2.2	1.7	1.9	2	1.5	1.6	2.3	2.4	2.4	1.9	1.6	2.5	1.4	2.3	1.9	2	1.9	1.9	1.8	1.7	1.9	2.4	2.5	1.5	1.9	2.1	3.9	1.6	2.4	1.5	2.5	1.7	1.6	3	2.3	1.7	2.3	1.9	2.2
Fuc(a1-3)[GalNAc(b1-4)]GlcNAc(b1-2)Man(a1-3)[Man(a1-6)]Man(b1-4)GlcNAc(b1-4)[Fuc(a1-6)]GlcNAc	4.3	2.9	4.8	4.1	2.5	2.3	1.9	5.2	2.4	2.8	2.9	2.6	3.1	2.4	3.6	2.3	5.4	2.5	3.3	2.5	3.2	5.2	3.9	3	3.6	3.6	3.6	2.6	2.6	2	2.8	3.1	2.7	3.1	5.4	2.3	6.3	4.5	5.2	2.4	5	2.9	2.7	6	4.6	2.7	5.1	3.1	3
Neu5Ac(a2-3)Gal(b1-4)GlcNAc(b1-2)Man(a1-6)[Gal(b1-4)GlcNAc(b1-2)Man(a1-3)]Man(b1-4)GlcNAc(b1-4)[Fuc(a1-6)]GlcNAc	4.5	4.6	5.5	4.5	3.2	2.9	2.5	4.2	3.2	3	4.7	3.6	4.3	3.1	3.5	2.4	4.7	3.3	3.4	3.8	3.4	4.5	3.6	3.6	3.7	3.4	3.8	3.4	3.1	2.7	3	4	4.4	3.8	4	3.1	4	2.9	4.6	3.2	5.4	3.2	2.4	5.2	4.5	4.4	4.7	3.8	3.1
Glc(a1-3)Glc(a1-6)Glc	2	2.1	2.4	1.6	2	1.4	1.6	1.6	1.9	2.1	1.9	1.6	1.7	1.5	1.9	1.6	1.8	2	2.1	1.6	1.5	2	2	3.2	1.8	1.7	1.4	1.5	1.3	1.5	1.7	2.1	2.4	1.6	1.7	2.2	3.8	1.7	2.7	1.4	2.3	1.6	1.6	1.9	1.9	1.8	1.7	1.6	1.7
Gal(b1-3)GlcNAc(b1-2)Man(a1-3)[Gal(b1-3)GlcNAc(b1-2)Man(a1-6)][Xyl(b1-2)]Man(b1-4)GlcNAc(b1-4)[Fuc(a1-3)]GlcNAc	3.6	3.3	5	4.6	3.4	2.9	2.9	5	2.6	3.4	3.9	3.8	4.5	3.1	3.8	2.8	4.9	3.3	3.7	3.5	3.6	5.4	4.1	3	3.4	3.7	4	2.5	3	2.7	2.8	4.3	4.4	3.2	5.1	3.1	5.3	4.1	5.3	3.9	5.1	3.3	2.3	6.3	4.1	3.8	5	3.1	2.5
Rha(a1-2)[Rha(a1-4)]GlcA(a1-2)Man(a1-2)Man	2.8	3	2	1.9	2.5	2.1	2.2	1.9	2	2	2.1	1.8	1.6	2.5	2.2	2.2	2.5	2.3	2	2.1	2.2	2.7	2.6	2.4	2.5	1.5	2.6	1.7	1.8	2.1	2	2.7	3.3	1.8	2.7	2.6	3.8	2.7	2.5	2.3	2.9	1.9	1.9	3	2.5	2	2.6	2	2
GlcNAc(b1-3)[Neu5Ac(a2-6)]GalNAc	2	3	2.2	1.9	2	1.6	2	2.2	1.7	2	2.1	1.9	1.8	2.4	1.8	1.6	2.2	1.8	2.2	2	1.4	2.8	2.2	2.1	1.8	1.7	1.8	1.5	1.8	1.6	2.1	1.6	2.9	1.5	2.3	1.8	3.7	1.8	2.4	2.2	2.4	1.7	2	3.2	2	1.8	2.2	1.6	1.8
Gal(b1-4)GlcNAc(b1-2)Man(a1-3)[GlcNAc(b1-2)[GlcNAc(b1-6)]Man(a1-6)]Man(b1-4)GlcNAc(b1-4)GlcNAc	4.6	3.6	4.9	4.4	4	2.5	2.7	4.1	2.9	3.2	4	3.5	4	2.4	3.1	2.3	4.7	3.1	2.9	2.6	2.8	4.3	3.4	3.1	3.4	3.1	3.4	2.7	2.4	2.6	2.3	4.2	3.4	3.2	3.5	2.5	3.4	2.8	4.5	2.6	5.1	3.4	1.6	4.9	4.1	2.7	4.5	3.5	3.4
GlcNAc(b1-6)GlcNAc(b1-6)GlcNAc(b1-6)GlcNAc(b1-6)GlcNAc	2.2	2.6	2.7	2.1	2.3	1.7	2	2.2	1.7	2.4	2.3	1.8	1.9	2	1.9	1.6	2.4	2.3	2.2	1.8	1.6	2.6	1.9	2.1	2	2	2.1	1.9	1.9	1.7	1.8	2.5	2.3	1.7	2.1	2.2	3.8	2.3	2.4	1.9	2.8	1.8	1.9	3.2	2.4	1.9	2.4	2.1	1.9
GalNAc(a1-3)GalNAc	1.9	2.3	1.8	1.4	2.1	1.8	1.9	1.6	1.3	1.4	1.9	1.7	1.4	2.1	1.7	1.6	1.8	2.1	1.8	1.7	1.4	2.3	1.9	1.9	1.5	1.5	2	1.7	1.5	1.5	1.7	2.2	2.2	1.6	1.8	1.7	3.2	2.2	1.9	2	2.2	1.5	1.8	2.4	1.9	1.5	2	1.6	1.7
Neu5Ac(a2-6)Gal(b1-4)GlcNAc(b1-2)Man	2.2	2.7	3.3	2.1	2.2	1.6	1.9	2.9	1.8	2.2	2.4	2.2	2.6	2.5	1.8	1.8	2.9	2	2.4	2.1	2	2.9	2.2	1.9	2	2.1	1.8	1.6	1.7	1.8	2.3	2.2	2.4	1.6	2.6	1.7	3.8	2	2.8	2.2	2.3	2.2	1.9	3.1	2.2	1.9	2.1	1.7	2
Neu5Ac(a2-6)GalNAc(a1-3)GlcNAc	1.7	2	2.1	1.8	2.2	1.8	2.3	1.8	1.8	2.3	1.9	1.8	1.7	2.3	1.7	2	2	2.1	1.6	2.1	1.8	2.3	2.5	2.2	2.3	1.8	2.2	1.7	1.7	1.9	1.8	2.3	2.5	1.5	2.2	1.9	3.4	2.1	1.9	2.2	2.1	2	1.8	2.8	1.8	2	2.2	1.9	2
Gal(b1-3)GlcNAc(b1-3)[Gal(b1-4)GlcNAc(b1-6)]Gal(b1-4)Glc	2.6	3.9	2.3	3.4	2.5	2.1	2.2	3.5	1.6	1.8	3.5	2.2	2.8	2.2	2.8	2.4	3.6	2.6	2.9	2.7	2.6	3.6	3.4	2.4	3	2.5	3	1.6	2.1	2.2	2.3	2	2.8	2.3	3.5	2.3	3.9	2.6	3.3	2.2	3.8	2.3	2.1	4.4	3	3	3.5	2.5	2
Neu5Ac(a2-6)Gal(b1-4)GlcNAc(b1-2)Man(a1-3)[Neu5Ac(a2-6)Gal(b1-4)GlcNAc(b1-2)Man(a1-6)]Man(b1-4)GlcNAc(b1-4)GlcNAc	4	4.8	4.2	4.3	3.5	2.8	3	3.5	3.4	4.4	3.4	3.1	4.6	3.5	4.5	3.6	4.9	3.3	4.5	2.8	3.3	4.5	4.6	3.9	4.3	3	3.5	2.3	2.5	3	2.9	3.6	4.2	3	4.6	3.5	6.1	3.4	5.2	3	5.7	3.7	2.5	5	4.7	4.5	4.6	3.4	2.6
Fuc(a1-3)[Gal(b1-4)]GlcNAc(b1-2)[GlcNAc(b1-4)]Man(a1-3)[GlcNAc(b1-2)[GlcNAc(b1-6)]Man(a1-6)][GlcNAc(b1-4)]Man(b1-4)GlcNAc(b1-4)GlcNAc	4.7	4	4.9	4	3.8	2.7	3.4	3.7	3.4	3	4.7	3.3	4.2	3.3	4.1	2.8	5.3	2.9	3.2	3.6	3.7	3.6	4.2	4.2	4.1	3.2	3.6	2.9	3.4	3	3.2	4	4.9	3.8	3.5	3	4.6	4.1	4.9	3.1	5.2	3.9	2.5	4.7	4.7	4.1	4.4	3.4	2.8
Neu5Gc(a2-8)Neu5Gc(a2-6)GalNAc	2	2.4	2.2	2.2	1.9	1.8	2.2	2.6	1.7	2.2	2.4	2	1.8	1.9	1.8	2.2	2.8	2.1	1.9	2.1	1.8	3.1	2.9	2.1	1.9	2.2	2.1	1.8	1.9	1.7	2.1	2.6	2.2	1.9	2.9	1.9	3.6	2.2	2.7	1.9	2.4	2.5	1.9	3.1	2.3	1.8	2.5	1.6	1.7
Araf(a1-2)Araf(a1-3)Galf(b1-2)Araf(b1-2)Araf	2.3	2.1	2.3	2.1	2.2	1.7	1.9	2	1.7	1.8	2.8	1.5	2.3	1.9	1.8	1.4	2	2.1	1.9	2.3	1.9	2.1	2.3	1.8	2.1	1.7	2	1.4	1.7	1.8	1.9	2.3	3	1.7	1.9	1.8	2.7	1.9	1.9	2	2.5	2	1.8	2.6	2	2	1.9	1.6	1.6
Glc(a1-6)Gal	1.6	2.3	2.5	1.2	2.4	1.5	1.6	1.7	1.6	2.1	2	1.6	1.3	1.8	1.2	1.4	1.7	2.3	2	1.8	1.5	1.7	1.4	1.9	1.6	1.5	1.8	1.8	1.5	1.7	1.5	1.9	2.4	1.4	1.5	2.1	3.3	1.7	1.5	1.4	2.1	1.6	1.5	2.2	1.7	1.5	1.6	1.7	2.3
ManNAc(b1-4)Gal(a1-4)[GalNAc(b1-3)]Gal(b1-3)GalNAc	2.8	2.9	3.9	2.7	3.1	1.6	2.2	3	2.2	3.2	2.8	2.3	2.3	1.9	2.1	2	3.9	2.2	2.6	2	2.2	2.8	2.7	2.4	2.3	2.6	2.5	2.2	2.3	1.8	2.2	2.6	2.6	2	2.7	2	4.1	2.4	3.4	2.1	3.1	2.5	1.8	3.9	2.4	1.9	2.7	2.5	2.7
Neu5Ac(a2-3)Gal(b1-4)GlcNAc(b1-3)Gal(b1-3)GalNAc	3.7	3.9	4.3	3.4	2.6	1.8	2.1	3.9	1.8	2.3	3.2	2.3	2.7	2	2.5	2.1	3.5	2	2.8	2	2.1	4.2	2.7	2.4	2.3	2.3	2.9	1.7	2.3	1.8	2.1	2.5	3	2.2	3	2.3	4	2.4	3.6	2.5	3.7	2.4	2.2	4.7	3.1	2.4	3.7	2.9	2.5
Fuc(a1-2)Gal(b1-4)GlcNAc(b1-6)[Gal(b1-3)]GalNAc	3.3	3.6	2.9	2.8	2.6	1.6	1.8	3.6	1.6	2.6	3.3	2.5	3.1	2.1	2.5	1.5	2.8	2.5	2.5	2.4	2.1	3.7	2.1	1.8	2.3	2.1	2.9	1.7	1.7	2.1	1.8	3.3	3.7	2.3	2.2	2.2	3	2.9	2.9	2	3.8	1.9	1.9	4.8	2.5	2.8	3.4	2.7	1.9
Neu5Ac(a2-3)Gal(b1-4)GlcNAc(b1-6)[Gal(b1-4)GlcNAc(b1-2)]Man(a1-6)[Gal(b1-4)GlcNAc(b1-2)Man(a1-3)]Man(b1-4)GlcNAc(b1-4)[Fuc(a1-6)]GlcNAc	5.6	4	6	5.1	4.4	2.9	3.4	4.9	3.2	3.6	5.7	3.7	5	4.3	5	3.5	5.9	4.3	5.2	4.2	4.2	4.8	4.8	5.3	4.9	3.2	4.8	3.9	3.4	3.5	3.4	4.7	5.5	4.2	4.4	3.9	3.7	4.4	4.9	3.9	6.4	4.6	3	5.8	5.3	4.7	5	4.3	3.1
Gal(b1-4)GlcNAc(b1-2)[GlcNAc(b1-4)]Man(a1-3)[GlcNAc(b1-2)[GlcNAc(b1-6)]Man(a1-6)]Man(b1-4)GlcNAc(b1-4)GlcNAc	4.1	4.2	5.9	4.4	3	2.7	3	4.4	3.3	3	4	2.8	4	3.2	4	2.7	5.1	3.1	3.6	3	3.3	4.7	3.9	4.4	3.9	3.7	3	3	3.2	2.5	2.8	3.5	4.2	3.4	4	3	4.5	3.7	5.1	3.3	4.9	3.9	3	5.4	4.6	3.9	4.2	3.8	3.3
Neu5Ac(a2-3)Gal(b1-4)GlcNAc(b1-6)[GlcNAc(b1-3)]GalNAc	3.9	4.6	4.6	4.2	1.9	2.9	1.6	5.4	2	2	4.9	4	3.4	2.5	3.4	2.4	4.6	2	3.3	2.9	3.2	5.4	3.4	3.1	2.6	3.3	3.4	2.1	2.6	1.9	2	2.1	4.7	2.8	4.6	2.3	5.2	3.9	4.6	4.1	4.3	1.9	2.4	6.4	3.7	3.5	4.7	2.4	2.6
GlcA(b1-3)GalNAc(b1-4)GlcA2S(b1-3)GalNAc4S(b1-4)GlcA(b1-3)GalNAc(b1-4)GlcA(b1-3)Gal(b1-3)Gal(b1-4)Xyl	7.2	5.8	8.9	6.8	5.1	5.5	3.8	6.6	6.3	4.5	8.9	5.5	7.8	6.2	8.1	3.7	10.2	5	7.1	5.7	7.2	7.1	9	6.4	7	6.5	5.3	3.7	5.9	4.5	5.6	4.8	4.5	7	7.9	4.2	3.4	6.1	10	6.8	9.1	5.2	4.6	8.1	8.4	8.4	7.9	6.1	5.3
Neu5Ac(a2-3)GalNAc(b1-4)[Fuc(a1-2)]Gal(b1-4)Glc	2.6	2.4	3.1	2	2.7	2	2.7	2.3	2.2	2.5	2.6	1.9	2.1	1.8	1.3	2.3	3.3	2.3	2.4	2.9	1.7	2.5	2.8	2.6	2.4	2.2	2.2	1.7	1.7	2.1	2.1	3.2	2.8	1.8	2.9	2	3.9	2.5	2.7	2.4	2.4	2.6	1.8	2.8	2.4	2.1	2.4	2.1	2.5
Neu5Ac(a2-3)Gal(b1-4)GlcNAc(b1-2)Man(a1-3)[GlcNAc(b1-2)Man(a1-6)]Man(b1-4)GlcNAc(b1-4)GlcNAc	4.4	4.7	5.1	4.7	4.5	2.9	3.4	3.6	4	3.6	5.1	2.9	5.1	2.9	3.5	3.4	6.1	4.4	3.7	3.5	3.8	3.3	3.9	3.9	5.2	3.4	3.7	3.4	2.8	3.3	2.8	4.2	4.1	4.2	3.7	3.8	5.4	3.2	5.4	3.4	6.2	4.1	2.2	4.5	5.5	3.9	4.2	3.1	3.3
Fuc(a1-2)Gal(b1-4)[Fuc(a1-3)]GlcNAc(b1-2)Man(a1-3)[Fuc(a1-3)[Gal(b1-4)]GlcNAc(b1-2)Man(a1-6)][GlcNAc(b1-4)]Man(b1-4)GlcNAc(b1-4)[Fuc(a1-6)]GlcNAc	3.5	3.3	5.1	4.3	4.1	2.8	3.6	3.3	3.3	2.9	4.6	2.8	4.4	3.2	4	2.8	5.6	3.9	3.9	3.2	3.7	3.5	4.5	4.9	5.1	3.2	2.9	3.2	3	3.6	2.7	4.4	4.4	3.9	3.3	4	3.5	3.6	4.6	3.5	5.7	3.8	2	4.9	5	4.4	4.4	3.1	3.1
Neu5Ac(a2-8)Neu5Ac(a2-8)Neu5Ac(a2-3)[Neu5Ac(a2-3)Gal(b1-3)[Neu5Ac(a2-6)]GalNAc(b1-4)]Gal(b1-4)Glc	3.1	3.3	4.3	3.5	3.3	2.8	2.7	3.8	2.5	3.3	3.6	2.6	3.4	3.2	3	2.8	3.8	2.6	3.3	3	2.9	3.9	3.7	3	3.4	3.3	3.1	2.4	2.6	2.4	2.9	3	3.7	2.8	3.7	2.9	4.6	3.2	3.9	3.1	4.4	3.4	2.6	4.8	3.9	3.1	3.9	2.9	3
Neu5Ac(a2-3)Gal(b1-4)GlcNAc(b1-3)Gal(b1-4)GlcNAc(b1-6)[Neu5Ac(a2-3)Gal(b1-3)]GalNAc	4.1	4.1	4.3	4.1	4	3	3.9	3.1	3.5	4.5	3.3	2.9	4.1	3.5	3.8	4	4.6	3.9	3.9	3	3.3	4.3	5.2	3.9	4.6	3.6	3.2	2.5	2.7	2.8	3.2	3.9	4	2.9	4.8	3.3	6.3	3.4	5	3	5	4.2	2.5	5	4.1	4.2	3.9	3.7	2.8
Neu5Ac(a2-6)Gal(b1-4)GlcNAc(b1-2)Man(a1-3)[Neu5Gc(a2-6)Gal(b1-4)GlcNAc(b1-2)Man(a1-6)]Man(b1-4)GlcNAc(b1-4)[Fuc(a1-6)]GlcNAc	4.3	4.5	6.3	4.4	3.7	3	3.7	6	3.5	2.9	3.4	3.5	4	3.4	4.2	2.5	6.1	3.1	4.4	2.9	3.6	6	4.6	3.7	3.7	4.6	3.2	2.9	3.9	3.2	3.4	3.5	3.3	3.9	5	3	5	5.1	5.7	3	5.2	4.4	3.2	6.5	5	4.5	5.1	3.9	3.9
Man(b1-2)Man(b1-2)Man(a1-2)Man(a1-2)Man(a1-2)Man	2.4	3.2	3.5	2.6	2.2	1.9	2.6	2.1	2.2	2.6	3	1.9	2.3	1.8	2.6	1.9	3.6	2	2.7	2	2.4	2.6	2.8	2.4	2.2	2.4	2.2	1.8	1.6	1.7	2.2	2	2.6	2	2.7	1.8	4.5	2.7	3.7	2.3	3.3	2.9	1.8	2.9	2.9	2.2	2.3	2.3	2.2
Neu5Ac(a2-6)Gal(a1-4)Gal(b1-4)Glc	1.9	2	2.7	1.9	2.7	1.7	2.3	1.9	2	1.8	2.1	1.9	2	1.7	2	1.7	2.8	2.1	1.8	2.1	1.6	1.7	2.1	2.9	2.4	1.7	2.1	1.7	1.6	1.8	1.9	2.5	2.9	1.8	2.1	2	3	2.1	2.1	1.8	2.2	2.3	1.7	2	2.2	2.3	1.9	1.8	1.8
Glc(a1-4)Glc(a1-6)Glc(a1-6)Glc	2.7	3.7	2.9	2.8	2	1.6	1.6	3	1.7	1.9	2.9	2.1	2.3	1.9	2.2	1.5	3.1	1.6	2.4	1.6	1.9	3.9	2.6	1.9	1.9	2.1	2.4	1.5	2.4	1.4	2	1.9	2.5	1.6	2.8	1.8	3.6	2.7	2.9	2.3	2.7	1.9	2.4	4.7	2.1	2	2.6	2.1	1.8
Fuc(a1-2)Gal(b1-3)GlcNAc(b1-3)Gal(b1-4)[Fuc(a1-3)]GlcNAc(b1-6)[Fuc(a1-2)Gal(b1-3)GlcNAc(b1-3)]Gal(b1-4)Glc	3.6	3.2	4	4	3.6	3	3.4	3.2	2.6	3.3	2.8	2.8	3.5	3.5	3.4	3.4	5.1	3.5	3.1	3.5	3.5	3.2	4.8	3.5	4.4	3.7	3	2.2	2.5	3.5	2.8	4.4	4.4	2.7	3.8	2.3	3.9	4	4.6	3	4.7	4.2	2.7	4.6	4.1	3.8	4.2	3.4	3.1
Neu5Ac(a2-3)Gal(b1-4)GlcNAc(b1-2)[Neu5Ac(a2-3)Gal(b1-4)GlcNAc(b1-6)]Man	3.2	3.5	4	3	3.1	2.1	3.3	2.6	3	3	2.9	1.9	3.5	2.1	3	2.4	4.1	3.6	3.5	2.4	2.6	2.7	3.4	3.8	3.2	2.8	2.5	2.1	1.9	2.8	2.2	3.2	3.3	2.8	3	3	5.2	2.8	4.5	2.6	4.2	3.2	1.9	3.1	3.4	3.2	2.6	2.9	2.6
GlcA(b1-4)GlcNAc(a1-4)GlcA2S(b1-4)GlcNAc	3.7	1.9	2.9	2.5	2.9	2.6	3.1	2.7	2	2	4	2.4	3	2.7	2.6	2.4	4	2.7	2.8	3.4	2.6	2.2	3.5	4.3	3.5	1.9	2.7	1.9	2.2	2.8	2.4	3.3	4.3	2.5	3.3	2.4	3	3.1	3	2.6	3.6	2.6	2.4	4	2.8	3.4	3.1	2	2.1
Fuc(a1-2)Gal(b1-3)[Fuc(a1-4)]GlcNAc(b1-3)Gal(b1-4)GlcNAc(b1-6)[Gal(b1-3)GlcNAc(b1-3)]Gal(b1-4)Glc	5.4	3.8	4.4	4.6	4.1	3.8	3.2	4.8	2.7	3	5.2	3.8	4.7	4.1	4.4	2.5	4.4	2.5	3	4.3	4.4	5.4	4.8	2.9	3.9	3.7	4.6	2.6	2.7	2.6	3.4	4.4	5.8	3.3	5.6	3.9	4.5	4.7	4.2	4.4	4.9	2.7	3	7.1	4.7	4.6	5.2	4	2.4
Fuc(a1-3)[Gal(b1-4)]GlcNAc	2.1	2.3	2.8	1.8	2.3	1.6	1.9	1.9	1.8	1.9	2	1.6	1.3	1.8	1.5	1.5	2.3	2.2	2.1	2	1.4	1.9	1.7	2.7	2	1.6	2	1.8	1.6	1.9	1.9	2.1	2.3	1.5	1.5	2.1	3.4	1.8	2	1.8	1.9	2.1	1.7	2	2	1.6	1.7	1.6	1.9
GlcA4Me(b1-4)GalA(a1-4)GlcA(b1-4)Glc	3.3	3.5	3.9	2.9	3.1	1.8	2.4	1.7	2	2.5	2.8	1.8	2.3	2.1	1.7	1.8	3.3	3.3	2.6	1.8	2	2.4	1.8	2.3	2.5	2	1.9	2.2	1.6	2.2	1.9	3.1	2.7	2.2	2.4	2.7	5.1	1.8	3.1	1.5	3.5	1.8	1.6	3.1	3.2	1.8	2.3	2.3	2.5
GlcA3S(b1-3)Gal(b1-3)Gal(b1-4)Xyl	3.6	3.2	3.1	2.8	2.8	1.5	2.2	2	1.9	2.9	2.3	1.8	2.9	2	2.3	2.2	3.1	2.7	2.7	2	2.1	2.3	2.4	2.7	2.7	1.7	2.4	2.2	1.8	2.5	1.7	3.2	2.2	2	2	3.3	4.1	2	3.5	1.6	4.1	2	1.8	3.2	2.9	2.2	2.3	2.2	2.3
Gal(b1-3)Gal(b1-3)Gal(b1-3)Gal(b1-3)Gal(b1-4)Glc	3.2	3.6	3.3	2.9	3	2	3	2.3	2.1	2.7	2.5	2	3	2.8	2.9	1.8	3.2	3	3.2	2	2.3	2.8	3.1	3.3	2.9	2.3	2.9	1.6	2	1.9	2.4	3.1	3.1	1.9	2.7	3.1	4.2	2.1	3.2	2.3	3.8	2.1	1.7	3.7	2.8	2.9	2.8	2.6	2.8
Neu5Ac(a2-3)Gal(b1-4)GlcNAc(b1-2)Man	4.3	5	4.3	3.4	3.8	1.7	2.3	3.4	2.3	2.9	3.8	2.8	3.3	2	1.9	2	3.4	3.5	2.9	3	2.6	3.5	2.1	2.4	2.9	2.1	2.7	2.4	2.3	2.7	1.9	3.9	3	2.6	2.5	3.5	5.7	1.6	3.5	1.8	4.6	2.2	1.7	4.4	3.2	3.1	3.5	3.2	3.2
Neu5Ac(a2-3)Gal(b1-4)GlcNAc(b1-6)GalNAc	2.4	3.3	2.2	3.2	3	3.2	2.8	3.3	1.9	2.7	3.3	2.5	2.7	2.8	3.2	3	3.1	2.7	2.6	3.2	2.8	4.1	4.8	1.8	3.8	2.9	3.1	1.6	1.9	3.1	2.8	4.1	4.5	2.1	4.4	2.7	4.7	4.2	3.1	4	3.9	2.5	2.2	5.6	3.2	2.8	4.3	2.8	1.8
Neu5Ac(a2-3)Gal(b1-3)[Neu5Ac(a2-6)]GlcNAc(b1-3)Gal(b1-4)Glc	2.8	2.8	2.9	2.4	2.7	2.2	2.5	3	2	2.8	2.9	2.5	2.1	2.1	2.6	1.9	2.8	2.6	2.5	2.1	2.2	3	2.6	2.3	2.5	2.1	2.4	2.1	2.3	2.1	2.4	2.8	3.3	2.2	2.9	2.5	4.1	2.9	2.7	2.4	3.2	2.2	2.1	3.9	2.7	2.5	3.1	2.2	2.2
Neu5Gc(a2-6)Gal(b1-4)GlcNAc(b1-2)Man(a1-3)[GlcNAc(b1-2)Man(a1-6)]Man(b1-4)GlcNAc(b1-4)GlcNAc	3.9	3.7	4.2	3.7	3.8	3.4	3.5	4	3.1	4.2	3.9	2.9	3.7	3.4	3.5	3.4	4.9	4.1	4.1	3.6	3.5	3.7	5	4	4.3	3.7	3.4	2.7	2.8	2.6	3.2	4.5	3.9	3.2	4.7	2.2	5.4	3.8	4.8	3.9	5.3	4.6	2.4	4.8	4.4	3.8	3.9	2.9	2.8
Gal(b1-4)GlcNAc(b1-3)Gal(b1-4)GlcNAc(b1-3)Gal(b1-4)Glc	3.3	3.8	3.7	3.7	3	2.6	3.2	2.6	3.5	3.4	2.9	2.4	4.6	2.9	4.7	2.7	5.2	3.6	4.8	2.4	2.7	2.7	4.8	4.2	4.5	2.9	1.9	2.2	2.2	1.8	2.2	3.1	3.4	2.4	3.1	2.8	4.6	3	5.9	3	5.4	3.8	1.5	3.9	4.1	4.6	3.6	3	2.3
Gal(b1-3)[Fuc(a1-4)]GlcNAc	1.6	2.1	1.9	1.6	2.3	1.5	1.9	1.4	1.6	1.7	1.9	1.7	1.4	2	1.5	1.6	1.6	1.9	1.6	2	1.5	1.8	1.9	1.9	1.8	1.7	1.9	1.6	1.5	1.7	1.6	2.2	2.3	1.4	1.6	2	3.2	1.9	1.6	1.5	1.9	1.7	1.6	1.8	1.6	1.6	1.9	1.7	1.9
Neu5Ac(a2-3)[GalNAc(a1-4)]Gal(b1-3)GalNAc(b1-4)Gal(b1-4)Glc	2.9	2.8	2.5	2.7	3.1	2.1	2.7	2.8	2	2.5	3.7	2.4	2.9	3.1	2.9	2.4	3.1	2.9	2.4	3.1	2.7	2.4	3.7	3	3.2	1.9	2.9	1.9	2.2	2.6	2.4	3.4	4.1	2.2	3.3	2.5	3.6	3.2	2.8	2.6	3.5	2.8	2	4	2.7	3.2	2.9	2.2	2.3
Man(a1-2)Man(a1-6)[Man(a1-3)]Man(b1-4)GlcNAc(b1-4)GlcNAc	3.3	3.7	5.1	3.1	3.4	2.4	2.6	3.5	2.1	2.2	3.9	2.6	2.8	2.3	2.7	2.2	4.7	2.2	3.7	2.6	2.6	3.7	3.1	3.4	3.5	3.3	2.6	2.4	2.5	2.3	2.5	2.1	2.8	1.9	2.7	2.2	4.5	2.5	4.1	3	4.2	3	2.4	3.8	3.6	3.4	3	3.2	2.9
Fuc(a1-2)[GalNAc(a1-3)]Gal(b1-3)GalNAc(b1-3)Gal(a1-4)Gal(b1-4)Glc	2.1	2.5	3.3	2.4	2.2	2	2.5	3.2	1.9	2.7	2.5	2.3	2	2.1	2.2	2.2	3.4	2.3	2.7	2.2	2.1	3.3	2.6	2.2	2.1	2.5	2.4	1.8	2.2	1.8	2.3	2.6	2.7	2.1	3	1.8	4.2	2.5	3.3	2	2.7	2.6	2	3.8	2.4	2.2	2.7	1.7	1.9
Neu5Ac(a2-3)Gal(b1-4)GlcNAc	1.9	2.1	2.3	2.1	2.7	2.1	2.5	2	1.9	2.7	1.8	2.2	1.7	2.2	1.6	2.1	2.9	2.5	1.6	2.3	1.7	2.9	3.4	1.9	2.9	2.1	2.4	1.6	1.5	2	1.9	2.7	2.7	1.5	3.2	1.8	4.7	2.8	2.3	2.6	2.7	2.4	1.8	3.5	2.2	1.8	2.6	2.1	2.2
Man(a1-6)Man(a1-3)[Man(a1-6)Man(a1-6)]Man(b1-4)GlcNAc(b1-4)GlcNAc	3.3	3.2	4.4	3.1	2.5	2.3	2.5	3	1.9	2	3.1	2.1	3.1	2.3	2.6	2.2	3.7	2.3	3.5	2.3	2.4	3.2	3.2	3.1	2.8	2.8	2.3	1.9	2.5	2	2.2	1.9	3.3	2.4	2.6	2.5	3.5	2.5	3.2	2.8	3.7	2.8	2.6	3.7	3	3	2.6	2.5	2.3
Neu5Ac(a2-3)Gal(b1-4)GlcNAc(b1-3)Fuc	3.9	1.9	3.4	2.9	2.7	2.2	2.1	2.5	1.8	2	3.6	2.5	2.9	2.3	2.3	2.1	2.6	2.5	2.5	3.1	2.5	2.5	3.3	3	3.4	1.7	2.8	1.8	2	2.6	2	3.5	4.1	2.3	2.6	2.6	2.3	3.1	2.2	2.1	3.3	2.3	2	3.6	2.6	3	3.5	2.2	1.9
Glc(b1-3)GalNAc(b1-4)Glc(a1-4)[Glc(b1-3)]GalNAc(b1-3)Man	2.4	3.3	2.6	2.4	2.7	2.3	2.1	2.9	2	2.6	2.5	1.9	2.6	2.5	2.7	1.9	2.6	1.7	3.2	2.1	1.8	3.6	3.3	2.5	2.4	2.4	2.6	1.7	2.2	1.9	2.2	2.2	3.7	1.9	3.3	2.7	4.7	2.5	3.1	2.8	3.3	2.2	2.1	4.2	2.3	2.8	2.6	2.3	1.8
Neu5Ac(a2-6)Gal(b1-4)GlcNAc(b1-6)[Gal(b1-4)GlcNAc(b1-2)]Man(a1-6)[Gal(b1-4)GlcNAc(b1-2)Man(a1-3)]Man(b1-4)GlcNAc(b1-4)[Fuc(a1-6)]GlcNAc	3.4	3.6	4.9	4.6	4.1	2.8	3.7	4.4	3.4	4	3.6	3.8	3.9	3.5	3.5	3.5	5.1	4	3.1	3.3	3.8	4.9	5	3.5	4.5	3.9	3.8	2.6	2.8	3.3	3.5	5.3	4.6	2.7	5.1	2.7	4.9	4.2	4.8	3.5	4.5	4.5	2.9	5.7	4	3.5	4.9	3.1	3.4
Man(a1-2)[Glc(b1-3)]Man(b1-3)Man(b1-3)Rha	2.5	3.9	3.2	2.6	2.4	2.1	2.4	3.1	1.8	2.4	2.1	1.7	2.8	2.6	2.4	2.1	3.6	2.2	3.5	2.1	1.4	3.8	3	2.3	2.1	2.5	2.4	1.4	1.9	1.6	2.3	1.8	3.1	2	2.9	2.2	4.9	2.1	3.7	2.8	2.8	2.7	2	4.1	2.5	3	2.4	2.3	2
GlcA(b1-4)GlcNS(a1-4)GlcA2S(b1-4)GlcNS	1.7	2.6	1.8	2.1	2.3	2.2	2.4	2.7	1.8	2.9	2.1	2	1.8	2.6	2.3	2.1	3	2.3	2.2	2.1	1.8	3.6	3.4	1.6	2.8	2.2	2.7	1.7	1.9	2.2	2.3	2.8	2.7	2.1	3.6	1.9	5.4	2.8	3	2.5	2.9	2.6	1.8	4	2.2	2.5	3	2.1	2
Fuc(a1-2)Gal(b1-3)GlcNAc(b1-3)[Gal(b1-4)GlcNAc(b1-6)]Gal(b1-4)Glc	4.1	3.3	3.4	3.4	3	2.3	3	3.5	2.4	2.8	3.2	2.9	2.8	2.3	2.6	2	3.7	3.2	2.5	2.6	2.7	4	2.8	2.4	3.3	2.8	3	2.2	2.2	2.9	2.7	4	3.7	2.8	3.8	2.2	4.9	2.4	3.8	2.2	4	2.2	1.9	4.7	3.5	2.7	4.1	2.9	2.5
Gal(b1-4)GlcNAc(b1-2)Man(a1-3)[Gal(b1-4)GlcNAc6S(b1-2)Man(a1-6)]Man(b1-4)GlcNAc(b1-4)[Fuc(a1-6)]GlcNAc	3.5	5.1	4.5	4.5	3.4	2.9	3.3	3	3.2	4.3	3	3	4.8	3.2	4.6	3.4	5.4	4.1	4.2	2.1	3.5	3.8	4.4	4.6	4.7	2.5	3.7	2.5	2.9	3.1	2.7	4.6	4.2	3.4	4.2	3.9	6.6	3.1	5.5	3.1	6.1	3.6	2.4	4.5	5	4.9	4.3	3.3	3.1
Gal(b1-4)GlcNAc(b1-2)[Gal(b1-4)GlcNAc(b1-4)]Man(a1-3)[Gal(b1-4)GlcNAc(b1-2)[Gal(b1-4)GlcNAc(b1-6)]Man(a1-6)]Man(b1-4)GlcNAc(b1-4)[Fuc(a1-6)]GlcNAc	5.6	4.6	6.4	4.9	4.6	3.7	3.7	5.6	3.7	4.1	5	3.9	5.3	3.3	4.8	3.5	6.9	3.4	4.3	4	4.3	4.7	4.4	4.3	4.4	4.5	4.2	3.9	3.6	3.2	3.3	4.7	4.1	4.6	5.1	3.6	5.4	4.4	6.3	4.3	6.2	4.2	3.2	6.2	5.7	4.8	5	4.3	4.4
GalNAc(b1-3)GlcNAc(b1-4)Man	2.6	2.7	2.3	1.7	2.3	1.6	1.8	1.7	1.7	2.1	2.3	1.8	1.8	1.7	1.5	1.5	2.3	2.4	2	2	1.6	2.2	1.6	1.8	1.8	1.5	1.9	2	1.6	1.7	1.6	2.1	2.7	1.7	1.8	2.2	3.7	1.8	2.2	1.5	2.3	1.3	1.6	2.4	2.3	1.5	1.9	2.2	2
Gal(a1-3)Gal(b1-4)[Fuc(a1-3)]GlcNAc(b1-3)Gal(b1-4)Glc	3.4	3	4.1	2.8	2.6	1.9	2.6	3.5	1.8	2.6	3.4	2.1	2.2	1.8	2.3	2.1	4	2.4	2.5	2.2	2.3	3	3.3	2.5	2.7	2.6	2.5	2.6	2.1	1.9	2.8	2.3	1.9	1.9	3.2	1.8	3.7	3.3	4	2.6	3.6	2.6	2	3.7	3.2	2.6	2.5	2.7	2.6
GlcNAc(b1-3)Gal(b1-4)Glc	2.4	3	2.7	1.9	1.8	1.5	1.8	2.5	1.7	2.5	2.1	2.3	1.8	1.8	1.7	1.5	2.6	1.6	2.1	1.9	1.7	3	2	2.2	1.4	1.8	2.2	1.9	2.1	1.4	1.7	1.6	2.1	1.5	2	1.7	3.6	2.1	2.7	2.1	2	1.7	1.7	3.4	1.9	1.7	2.2	1.7	1.8
Fuc(a1-2)Gal	1.9	2.1	2.7	1.5	2.1	1.5	1.9	1.4	1.7	1.6	2	1.4	1.5	1.6	1.7	1.5	2.3	1.5	1.7	1.7	1.3	1.8	1.3	3.4	2.2	1.6	1.7	1.6	1.3	1.7	1.3	1.4	2.1	1.4	1.3	2.2	3.6	1.6	2.1	1.4	1.6	1.9	1.7	1.2	1.7	1.7	1.4	1.4	1.7
Gal(b1-4)GlcNAc(b1-2)Man(a1-3)[GlcNAc(b1-2)Man(a1-6)][GlcNAc(b1-4)]Man(b1-4)GlcNAc(b1-4)[Fuc(a1-6)]GlcNAc	4.8	2.8	4	4.2	3.5	2.8	2.8	4.3	2.7	2.9	5	2.9	4.3	2.9	3.2	2.4	4.7	3.3	3.7	3.7	3.2	3.6	3.4	4.2	4.2	2.8	3.9	2.3	2.5	3.1	2.5	4.8	5	4	3.5	3.1	3	3.9	3.9	3.1	5.3	3.7	2.8	5.1	4	4.2	4.9	3.1	2.7
Gal(a1-3)Gal(b1-4)GlcNAc(b1-2)Man(a1-3)[Man(a1-3)[Man(a1-6)]Man(a1-6)]Man(b1-4)GlcNAc(b1-4)GlcNAc	3.3	3.8	4.4	4.2	3.6	2.5	3.3	3.8	3	3.6	3.7	3.2	3.8	2.9	3.6	2.8	4.6	3.1	3.7	2.9	3.3	4.3	3.8	2.9	3.9	2.9	3.7	2.6	2.4	3.1	2.4	4.3	4.7	3.2	3.3	2.9	4.3	3.2	4.5	3.2	5	3.9	1.9	5.5	4	3.8	4.5	3	2.8
GlcA(b1-3)GlcNAc(b1-4)GlcA(b1-3)GlcNAc(b1-4)GlcA(b1-3)GlcNAc(b1-4)GlcA(b1-4)GlcA(b1-3)Gal(b1-3)Gal(b1-4)Xyl	7.4	5.7	7.7	8.9	8	7.2	4.9	7	5.6	6.2	6.4	6.1	8.5	7	7.9	7	9.7	7.7	7.5	5.6	6.8	7.6	10.3	6.9	9	6.8	6.1	5.8	5.1	5.3	4.7	6.3	6.4	6.7	9.7	6.5	7	7.3	8.8	6.5	10	7.3	3.9	9.4	9.4	9.1	8.5	5.7	6.2
GlcNAc(b1-2)Man(a1-3)[GlcNAc(b1-2)Man(a1-6)][Xyl(b1-2)]Man(b1-4)GlcNAc(b1-4)[Fuc(a1-6)]GlcNAc	3.4	4.3	3.8	3.5	2.9	2.4	2.4	3.6	2.2	2.6	3.1	2.5	3.2	2.6	3	2.1	4	2.3	3.2	2.7	2.4	3.8	3.6	2.5	3	2.7	3.2	1.7	1.9	1.7	2.6	2.5	4.1	2.7	3.5	2.5	4.1	2.5	3.7	2.9	3.7	2.7	2.2	4.6	3.3	3.2	3.3	2.7	2
Gal(b1-3)[Fuc(a1-4)]GlcNAc(b1-3)Gal(b1-4)[Fuc(a1-3)]Glc	2.2	2	3.8	2.9	3.2	2.1	2.9	3.2	2.1	3.5	2.3	2.6	2.1	2	2.2	2.3	3.6	3.1	2	2.1	2.1	3.4	3.5	2.3	2.8	2.7	2.4	1.9	1.9	2.3	1.8	3.5	3.1	2	3.8	2.1	5.1	3	3.3	1.9	3.4	3	2.1	4	3.2	1.7	3.4	2.3	2.2
GlcNAc(b1-2)Man(a1-3)[GlcNAc(b1-2)Man(a1-6)][Xyl(b1-2)]Man(b1-4)GlcNAc(b1-4)GlcNAc	2.7	2.9	4.1	3	3.1	2.1	3.1	4	2.8	2.5	3	2.4	3.2	2.7	2.9	2.7	4	2.8	3.3	2.9	2.8	3.4	3.5	3.5	3.5	2.8	2.2	2.2	2.1	2.3	2.7	2.9	3.6	2.4	3.3	2.3	3.7	3	4	2.8	3.9	3.5	2.2	4.1	3.6	3.6	3.2	2.4	2.3
GlcNAc(b1-4)Man	1.9	1.9	1.5	1.5	2.2	1.4	1.6	1.5	1.5	1.4	1.6	1.5	1.3	2.1	1.6	1.7	1.1	1.8	1.5	2	1.3	1.8	2	2.1	1.7	1.5	1.5	1.4	1.5	1.4	1.4	2.2	2.2	1.5	1.7	1.9	3.1	1.9	1.4	2	1.8	1.3	1.5	2.1	1.5	1.6	1.8	1.6	1.8
Neu5Ac(a2-6)Gal(b1-4)GlcNAc(b1-3)Fuc	2.9	2.9	2.8	2.3	2.1	1.8	2.2	2.9	1.8	2.1	2.6	2.4	2.2	2	1.8	1.9	2.6	1.9	2	1.9	2	3.4	2.4	1.6	2.1	2	2.5	1.7	2.2	1.7	2.1	1.8	2.5	1.8	2.8	1.7	4.2	2.4	2.9	1.9	2.8	1.7	1.7	3.9	2.3	1.9	2.8	1.9	1.9
Gal(b1-4)GlcNAc(b1-6)[GlcNAc(b1-3)]GalNAc	2.4	3	2.4	2.5	2.2	1.7	1.8	3.1	1.7	2.2	2.3	1.9	2.2	2.2	2.2	1.7	2.5	2	2.5	2	1.8	3.2	2.7	2.3	2.2	2.3	2.2	1.6	2	1.8	2.4	2.2	2.8	1.9	2.8	2.1	4	1.9	2.7	2.3	2.4	2	1.9	3.8	2.2	2.2	2.5	1.7	1.5
Neu5Ac(a2-3)Gal(b1-3)GalNAc(b1-4)[Neu5Ac(a2-8)Neu5Ac(a2-3)]Gal(b1-4)Glc	4	2.6	4.3	3.8	4	3.5	3	3.9	2.3	2.3	4.1	3.4	3.5	3.2	2.9	2.4	4.3	2.7	3	4.2	3.5	4	4.4	3.2	4.3	2.9	2.8	2.4	2.5	3.5	2.9	3.2	4.2	3.1	4.2	3.3	3.7	3.7	3.7	3.4	4	3.1	2.7	5	4	4.1	3.8	2.8	2.3
GlcNAc(b1-4)GlcNAc(b1-4)GlcNAc	2.6	2.6	3.1	2.2	2.4	1.5	1.6	2.5	1.5	2.9	2.3	2	2.1	2	1.7	1.6	2.2	2.1	2.1	2	1.6	3.5	1.8	2	1.4	2.5	2.1	1.7	2.1	1.6	1.8	2.4	2.1	1.4	2.4	1.9	4.3	2.2	2.5	1.5	2.5	1.8	1.8	3.7	2.2	1.6	2.8	2	2.5
GlcA(b1-4)GlcNAc(a1-4)GlcA(b1-4)GlcNAc(a1-4)GlcA(b1-4)GlcNAc(a1-4)GlcA(b1-4)GlcNAc	4	3.6	5.6	3.4	3.5	2.9	2.5	5.5	3.1	3.4	5.8	3.8	4	2.9	3.4	3	6.5	2.7	2.8	3.9	4.2	4.8	5.4	3.7	3.8	4.1	3.3	3.1	3.1	3.1	2.8	3.7	3.8	3.9	6.3	2.9	3.4	5.4	5.4	3.5	4.8	2.9	3.5	5.9	4.8	4.2	4.8	3	3.8
Neu5Ac(a2-8)Neu5Ac(a2-8)Neu5Ac(a2-3)Gal(b1-3)[Neu5Ac(a2-6)]GalNAc(b1-4)[Neu5Ac(a2-8)Neu5Ac(a2-3)]Gal(b1-4)Glc	3.4	3.5	4.5	4.1	3.7	3.1	4	4.4	3.1	4.1	3.7	3.5	3.9	3.3	3.7	3.5	4.7	3.8	3.5	3.3	3.4	5	4.8	3.4	4.1	3.9	3.9	2.1	3	3.3	3.2	4.3	5.3	3.3	5.1	3	5.9	3.5	5.1	3.7	5	4	2.4	5.6	4.4	4.2	4.7	3.3	3
Araf(a1-3)Araf(b1-2)Araf(b1-2)[Araf(a1-3)]Araf	2.1	2.2	2.7	1.8	2	1.6	2.1	2	1.7	2	2.4	1.8	1.9	1.9	1.9	1.6	2.1	1.9	2.3	1.9	1.5	1.9	1.8	2.6	1.7	1.6	2	1.7	1.7	1.5	1.8	1.8	2.9	1.4	1.6	1.9	3.1	2	2.1	1.7	2.2	1.9	2	2.5	2.1	1.8	1.9	1.7	2.1
Gal(b1-3)GlcNAc(b1-3)Gal(b1-3)GlcNAc(b1-3)Gal(b1-4)Glc	2.8	3.5	4.9	2.6	2.7	2.5	3	3.2	3.4	2.9	4.5	2.4	3.1	2.5	4	1.8	5.3	2.6	4.2	2.3	2.9	2.7	3.5	4.9	3.8	3.2	2.1	2.6	2.4	2.1	2.6	3.1	3.7	3.3	3.3	2.3	5.3	4.2	5.2	2.8	4.4	4	2.1	3.2	4.5	4.3	3.1	2.9	2.9
Man(a1-3)Man	10.7	4.5	7.5	7.1	8.7	5.6	4.6	8.5	5.2	4.1	11.2	6.2	10	7.4	7.9	7.2	8	6.6	5.8	9.9	8.5	5.5	9.8	10.1	11.1	6.3	5.8	7.7	6.6	9.2	4.1	6.7	10.8	7.7	8.3	7.4	1.7	10.1	7.8	6.5	9.3	7.4	6.4	10	8.5	9.6	8	5.7	7.3
Fuc(a1-3)[Gal(b1-4)]GlcNAc(b1-3)Gal(b1-4)[Fuc(a1-3)]GlcNAc(b1-4)[Fuc(a1-3)]Glc	3.2	2.7	5.3	2.7	3	1.9	2.4	4.5	2.1	3.2	3.3	2.4	2.7	2	3.2	2.1	5.1	3	2.8	2.1	3	4.5	3.8	2.9	2.7	3.9	2.7	2.4	2.1	1.8	2.3	2.8	2.4	2.4	4.4	2	4.9	4.7	4.8	2.6	4.3	3.8	2.5	5	3.8	3	3.5	2.8	2.8
Fuc(a1-2)[GalNAc(a1-3)]Gal(b1-3)[GlcNAc(b1-6)]GalNAc	3.1	3.3	3.1	2.6	2.3	1.6	2	2.8	1.6	2.7	2.6	1.8	2.1	1.7	2.1	1.6	2.6	2.1	2.2	1.9	1.7	3.8	2.4	1.9	1.5	2.2	2.7	2	2.1	1.6	2	2.5	2.5	1.8	2.5	2.2	4	2.8	2.8	2	3.3	1.7	1.9	4.3	2.8	2	3.1	2.4	1.8
Glc(b1-6)GlcNAc	2.2	2.9	1.8	1.6	2	1.6	1.7	1.4	1.7	1.7	1.9	1.6	1.3	1.9	1.9	1.5	1.8	2.2	1.7	1.5	1.7	1.8	1.6	2.7	1.6	1.4	1.9	1.3	1.4	1.5	1.7	2	3	1.4	1.8	2.5	3.6	1.4	2	1.5	2.2	1.6	1.8	1.9	1.6	1.9	1.5	1.6	2
GlcNAc(b1-2)Man(a1-3)Man(b1-4)GlcNAc(b1-4)[Fuc(a1-6)]GlcNAc	3.2	4.3	3.4	3.2	2.4	2.3	2.8	2.4	2.1	2.8	2.5	2.1	3.4	2.5	3.6	2.4	4.4	2.7	3.6	2	2.5	2.8	3.6	3.7	3.1	2.7	2.6	1.6	2.1	1.7	2.3	2.3	4.1	2.2	3.8	2.5	5.3	2.5	4.1	2.6	3.6	3.1	1.6	3.5	3.4	3.3	3	2.4	2.1
Fuc(a1-3)[GalNAc(b1-4)]GlcNAc6PCho(b1-2)Man(a1-3)[Man(a1-6)]Man(b1-4)GlcNAc(b1-4)[Fuc(a1-6)]GlcNAc	3.1	3.2	4.6	4	4.1	2.7	4	4.3	2.9	3.2	4.3	2.2	3.3	3.2	3.6	2.9	4.8	3.4	3	3.6	3.9	4.5	4.9	3.5	4.5	3.3	2.9	2.7	2.8	3.7	3.1	3.3	3.1	3.2	4.9	3.1	4.4	4.3	4.1	3.9	4.7	2.6	2.7	5.1	4.5	5	4.1	3.4	2.9
Man(b1-4)GlcNAc(b1-4)[Fuc(a1-6)]GlcNAc	2.2	2.7	3.2	2.4	2.8	1.7	2.1	2.3	2.3	2.8	2.3	2.1	2	1.8	1.8	1.9	3.3	2.5	2.4	2	1.5	2.8	2.2	2	2.2	2.1	2	1.8	1.8	2.1	1.9	2.7	2.3	1.5	2.9	1.9	4.3	2	2.6	1.7	2.8	2.4	1.6	3.2	2.4	1.8	2.7	2.1	2.5
Gal(b1-4)GlcNAc(b1-2)Man(a1-3)[GlcNAc(b1-2)Man(a1-6)]Man(b1-4)GlcNAc(b1-4)GlcNAc	2.9	4.2	3.6	3.6	2.8	2.9	2.3	5	2.3	2.6	4.1	3.1	4	3.4	3.5	3	4.7	2.8	3.4	2.9	3.2	4.7	4.8	3	3.2	3.9	3.4	2.3	2.9	2.5	3.3	2.9	3.5	2.7	4.9	2.3	4.7	3.8	4.5	4.1	4.2	3	2.3	5.9	3.5	3.6	4.7	3	1.6
Man(a1-2)Man(a1-6)[Man(a1-3)]Man(a1-6)[Man(a1-2)Man(a1-3)]Man(b1-4)GlcNAc(b1-4)GlcNAc	3.8	3.8	3.9	3.7	3.8	2.8	3.3	2.9	2.5	3	3	2.7	3.4	2.7	3	2.6	3.5	2.8	3.4	3.2	2.9	3.8	3.9	3.2	3.3	3.1	3.1	2.5	2.7	3.1	2.4	3.8	4.1	2.7	3.8	2.6	4	3.3	3.6	3.1	4.4	3.4	2.2	4.8	4	3.1	3.9	3.2	3
GlcNAc(b1-3)[GlcA(b1-4)]Fuc	2.2	2.4	2.8	1.7	2.3	1.6	2.1	1.9	1.7	1.9	2.2	1.7	1.6	1.8	1.6	1.7	2.1	2	2.1	2	1.5	2.3	1.7	2.4	1.9	1.5	2.1	1.7	1.8	1.6	1.9	1.8	1.6	1.4	1.5	1.9	3.5	1.7	1.9	1.9	1.9	1.8	1.4	2.1	1.8	1.6	1.8	1.9	1.8
Araf(a1-3)Araf(b1-2)Araf(b1-2)Araf	2.2	2.3	2.5	1.6	2.4	1.8	2.3	1.6	1.9	2	2.7	1.9	1.8	2.2	1.8	1.7	2.6	2.6	2	2.4	1.8	1.5	2	3.4	2.6	1.4	2.2	1.8	1.8	2	1.8	2.4	2.8	1.7	1.7	2.2	3	1.9	1.9	1.8	2.3	2.3	1.8	2.6	2	2.3	2	1.8	2.1
Araf	1.7	1.7	1.9	1.5	1.5	1.2	1.5	1.6	1.4	1.7	0.9	1.4	1.3	1.6	1	1.3	1.2	1.6	1.4	1.2	1.2	1.8	1.1	2.5	1.3	1.6	1.4	1.7	1.4	1.3	1.2	1.2	1.1	1.2	1.2	1.4	2.6	1.3	1.3	1.4	1.2	1.5	1.3	1.3	1.5	1.4	1.5	1.7	1.7
GlcA(b1-4)GlcNS(a1-4)GlcA2S(b1-4)GlcNS6S	3.1	2.4	3.8	2.6	3	1.9	2.6	2.5	1.9	2.2	3.7	2.3	3	2.4	2.5	1.8	3.2	2.6	2.6	2.7	2.2	2	2.7	2.4	3.6	1.7	2.4	2.1	2.1	2.2	2	3.3	4.1	2.6	1.9	2.4	3	2.7	2.9	1.8	3.9	2.5	2.1	3.1	2.9	3.6	2.7	2.6	1.9
Neu5Ac(a2-6)Gal(b1-4)GlcNAc	2.6	3	2.7	2.2	2.3	1.9	2.2	2	1.8	2.4	2.3	1.9	1.9	1.7	1.8	1.7	2.2	2.5	1.9	2	1.8	2.3	2.1	2.2	2.1	1.7	2.1	2.1	1.9	2.2	1.8	3	2.5	1.9	2.3	2.6	4.1	1.9	2.4	1.5	2.9	2	1.8	2.7	2.4	2	2.2	2.4	2.3
Neu5Gc(a2-8)Neu5Ac(a2-3)Gal(b1-4)Glc	2.7	2.2	2.9	2	2.8	2	2.6	2.2	2	2.3	2.9	1.9	2	2	2	2.3	3.3	2.7	2.5	2.8	2.2	2.6	3.6	2.8	2.4	2	2	1.9	1.8	1.7	2	3	3.1	2.2	2.6	1.9	3.2	2.7	2.3	2.4	3	2.7	1.9	3.1	2.7	1.8	2.4	1.8	2.1
Gal(b1-3)[Gal(a1-6)]Glc(b1-3)GlcNAc	2.3	2.8	3	2.1	3.1	1.8	2.2	2.8	1.9	2.3	2.3	2	1.9	1.7	1.8	1.8	2.7	2.4	1.7	2.2	1.8	2.8	2.2	2.1	2.4	1.8	2.3	2	1.8	1.6	2.1	2.8	2.5	1.9	2.4	2.2	3.7	2.2	2.4	1.6	2.5	2	1.7	3.6	2.4	1.9	2.9	2.1	1.9
GlcA(b1-4)GlcNAc(a1-4)IdoA(a1-4)GlcNAc	2.9	2.4	2.8	2.4	2.6	2.2	2.9	1.9	2.2	3.5	1.9	2.3	2.5	2.7	2.2	2.6	2.9	2.4	2.7	1.9	2.1	3.4	3.6	1.8	2.5	2.7	2.6	1.6	2.1	2.7	2.2	2.9	3.4	1.6	3.6	2.2	5.5	2.5	3.4	2.5	3.7	2.8	1.7	4	2.3	2.6	3	2.5	2.6
Neu5Ac(a2-3)Gal(b1-4)GlcNAc(b1-2)[Gal(b1-4)GlcNAc(b1-6)]Man(a1-6)[Gal(b1-4)GlcNAc(b1-2)Man(a1-3)]Man(b1-4)GlcNAc(b1-4)GlcNAc	3.3	3.9	3.9	4.2	3.5	3.3	3.9	4.7	2.9	4	3.5	2.8	4.5	3.8	4	3.6	5	3.7	4.6	3.3	3	4.5	4.8	3.5	4.7	3.4	3.4	2.2	3	3	3.1	3.4	3.8	2.8	4.8	2.7	5.6	3.4	5.3	3.8	5.1	4	2.5	5.2	4.4	4.7	4.5	3.6	2.7
Fuc(a1-2)[GalNAc(a1-3)]Gal(b1-3)GalNAc(a1-3)Gal	3.2	3.1	3.4	2.7	2.4	2	1.9	3.2	1.9	1.9	2.6	2.2	2.6	2.1	2.1	1.6	2.4	2.2	2.4	2	1.5	3.4	2.1	2.5	2.5	1.8	2.8	1.7	1.7	1.7	1.8	3	3.5	2	2.1	2.2	2.7	2.7	2.5	2.2	3.2	1.8	1.9	4.4	2.4	2.2	3.2	2.6	1.7
GalNAc(a1-3)[Neu5Ac(a2-6)]GalNAc	2.3	3.1	3.5	2.4	2.3	1.7	2	2.4	1.6	2	2.8	2	2	2.3	1.8	1.5	2.9	1.8	2.4	1.9	2	3.2	2	2.2	1.8	2.2	2.1	1.7	2	1.7	1.8	1.6	2.1	1.3	2.1	1.8	3.6	2.4	2.8	2	2.5	2.2	1.8	3.2	2.1	1.9	2.4	2	2.1
Rha(a1-3)Gal(a1-3)GlcNAc(b1-3)Rha(a1-3)Rha(a1-3)Rha(a1-3)Rha(b1-4)GlcNAc	4.5	4.3	4.6	4.3	3.5	2.4	2.8	3.4	2.9	2.8	2.3	2.5	4.1	3.1	3.8	2.9	5	2.8	4.4	2.2	2.6	4	4.6	4.2	4.1	4.1	3.2	2.8	3.2	2.7	2.7	3.6	2.9	3	4.8	2.3	6.5	3.1	5.6	2.6	5.2	4.5	2.9	5	4.5	4	4	3.5	2.8
Neu5Ac(a2-3)Gal(b1-4)GlcNAc(b1-2)Man(a1-6)[GlcNAc(b1-2)Man(a1-3)][GlcNAc(b1-4)]Man(b1-4)GlcNAc(b1-4)[Fuc(a1-6)]GlcNAc	3.5	3.9	3.9	3.7	3.2	3	3.8	3.9	2.7	3.8	3.3	3	3.5	3.4	3.3	3.5	4.6	3.6	3.2	3.1	3.2	4.3	4.6	3.3	4.2	3.4	3.7	2	2.7	2.8	3.3	3.4	4.3	2.7	4.9	2.6	5.5	3.1	4.5	3.8	4.6	3.5	2.4	4.9	4.2	3.6	4.3	2.9	2.6
GalNAc(a1-4)Gal(b1-4)Glc	1.9	1.9	2.2	1.6	2.4	1.5	2.1	1.7	1.9	1.6	2.3	1.6	1.6	1.7	1.7	1.8	2.3	2	2	2.1	1.5	1.8	2	3	1.9	1.6	1.9	1.8	1.5	1.8	1.7	1.8	2.1	1.7	1.7	2	2.9	1.6	1.7	1.7	1.7	2.1	1.6	2.1	1.7	1.6	1.7	1.7	1.7
Xyl(b1-2)[Man(a1-3)][Man(a1-6)]Man(b1-4)GlcNAc(b1-4)[Fuc(a1-3)][Fuc(a1-6)]GlcNAc	2.6	2.8	3.5	2.4	2.7	2.2	2.8	2.9	2	2.7	3.1	2.3	2.5	1.7	2.3	2	3.7	2.5	2.4	2.1	2.3	2.9	2.7	2.2	2.5	2.6	2	2.3	1.9	1.7	2.1	2.9	2.8	2.3	3.1	2.1	4.2	3	3.7	2.1	3.4	2.7	1.9	3.6	2.9	2.3	2.9	2.3	2.3
Fuc(a1-2)[GlcNAc(a1-3)]Gal(b1-3)GlcNAc(b1-3)Gal(b1-4)Glc	2.9	3	2.8	2.7	3	3	3.2	2.4	2.1	3.6	2	2.3	2.4	2.8	2.6	2.7	3.4	2.7	2.7	2.6	2.5	4.1	4.3	2	3.3	2.8	3.2	1.7	1.8	3.1	2.2	3.5	3.8	2.1	4.3	2.1	5.7	3.4	3.3	2.7	4	3.1	2	4.5	3.4	2.7	3.8	2.7	2.9
Neu5Ac(a2-3)Gal(b1-4)GlcNAc(b1-2)Man(a1-6)[Gal(b1-4)GlcNAc(b1-2)Man(a1-3)]Man(b1-4)GlcNAc(b1-4)GlcNAc	3.7	4.1	4.3	3.9	3.3	2.9	3	4.3	3.1	3.1	4	3	3.8	3.4	3.4	3	5.1	2.9	3.8	3.1	2.9	4.9	4.3	3.2	4	3.2	3.2	2.5	2.6	2.6	2.9	3	4.1	3	4.4	2.7	5	3.6	5	3.1	4.8	3.6	2.7	5.5	4.1	4.1	4.2	2.8	2.1
Gal(a1-3)[Fuc(a1-4)]GlcNAc(b1-4)[Fuc(a1-3)]Gal(b1-4)Glc	2.1	2.8	3.3	2.1	2.4	1.6	2.3	2.6	2	2.6	2.4	2	1.6	1.6	2.3	1.7	3	2.6	1.8	1.8	1.9	2.6	2.1	2.5	2.3	2.2	1.9	1.7	1.6	1.9	1.8	2.9	2.5	1.8	2.7	2	4.2	2.5	3	1.7	2.6	2.3	1.7	2.9	2.5	1.9	2.5	2.3	1.8
Gal(b1-3)[Fuc(a1-4)]GlcNAc(b1-6)[Gal(b1-3)]GalNAc	3.1	2.3	3.3	2.3	2.9	1.6	2	2.1	1.7	2	3.1	2.1	2.4	2.1	2.3	1.7	2.5	2.4	2.1	2.7	1.7	2.1	2.1	2.8	3	1.7	2.2	1.7	1.8	2.2	1.9	2.8	3.6	2.1	1.9	2.1	2.8	2.3	2.2	1.8	3.2	2.1	1.9	3.3	2.6	2.5	2.8	2.6	1.9
GlcA(b1-4)GlcNS(a1-4)IdoA2S(a1-4)GlcNS6S	2.7	1.9	3.2	2.4	2.5	2	2.4	2.5	1.7	2.2	3.2	2.1	2.4	2.3	2.2	1.9	2.5	2.5	2.3	2.3	1.9	2.2	2.8	3.2	2.7	1.9	1.8	1.7	1.8	2.2	1.8	2.8	3	2.1	2	2.3	2.7	2.5	2.3	2	3	2.5	1.8	3	2.7	2.5	2.7	2	1.9
Gal(b1-3)GalNAc(b1-4)[Neu5Ac(a2-3)]Gal(b1-3)GalNAc(b1-4)Gal(b1-4)Glc	2.5	3.1	3.6	3.5	3.3	2.8	3.5	3	2.4	3.8	2.7	2.6	2.6	2.7	2.5	2.5	4	3.2	2.7	3	2.6	4.1	4.2	2.2	3.3	3.2	2.7	2	2.2	2.6	2.1	3.9	3.6	2.2	4.3	2.6	5.1	3.5	3.8	2.6	4	3.2	1.8	4.6	3.4	2.6	3.8	2.9	2.9
Neu5Gc(a2-3)Gal(b1-4)[Fuc(a1-3)]GlcNAc	2.1	2.2	2.2	2.2	2.8	2.2	2.2	2.4	2	2.3	2.5	2.4	1.7	2.3	1.8	2.3	2.6	2.5	1.7	2.5	2.1	2.9	3.1	2.3	2.7	2	1.9	1.7	1.8	2.2	1.8	3	3.1	1.6	3	2.4	3.6	2.9	2.3	1.9	2.4	2.3	2	3.4	2.4	2.3	2.9	2.1	1.9
Rha(a1-2)Rha(a1-2)Gal	2.1	1.4	2.2	1.5	2.6	1.6	1.7	1.9	1.8	1.4	2.1	1.6	1.8	2.2	1.6	2.1	2	1.9	1.6	2.3	1.5	2.2	2.4	3.1	1.8	1.8	1.7	1.5	1.7	1.8	1.8	2.2	2	1.6	1.7	2.3	2.7	1.8	2	2.1	1.6	2.2	1.4	2	1.5	1.9	1.6	1.3	1.6
Fuc(a1-2)Gal(b1-4)GlcNAc(b1-3)[Fuc(a1-2)Gal(b1-4)[Neu5Ac(a2-6)]GlcNAc(b1-6)]Gal(b1-4)Glc	3.8	3.2	4	3.3	3.4	2.4	2.8	3.1	2.4	2.4	3.7	2.6	3.2	2.7	2.7	2	3.4	2.9	2.6	3.2	2.5	2.9	3	3.1	3.2	2.4	2.8	2.1	2.5	2.4	2.3	3.1	4	2.8	3	2.5	3.1	2.8	3.3	2.7	3.9	2.8	2.2	3.8	3.4	3.4	3.1	2.7	2.4
Neu5Gc(a2-6)Gal(b1-4)GlcNAc(b1-2)Man(a1-3)[Neu5Ac(a2-6)Gal(b1-4)GlcNAc(b1-2)Man(a1-6)]Man(b1-4)GlcNAc(b1-4)[Fuc(a1-6)]GlcNAc	4.4	4.7	7.2	5.2	4.2	3.1	3.2	6	3.4	3.3	5.6	3.6	4.6	3.5	4.2	3.2	6.2	2.7	4.7	4	4	6.5	4.4	3.7	4.1	4.5	3.6	3	3.9	2.8	2.7	3.8	3.4	4	5.4	2.6	4.7	4.7	5.9	4.7	5.8	4.6	4	7	5.3	4.4	5.8	4.7	4.6
Fuc(a1-3)GlcNAc(b1-6)[Gal(b1-3)]GalNAc	2.2	2.1	3.2	1.7	3	1.5	2.4	2.1	1.9	2.5	2.4	1.8	1.9	1.8	1.9	1.8	3	2.3	2.5	1.9	1.8	2.2	2.5	3.1	2.3	2.2	2	1.9	1.6	1.7	2	2.5	2.7	1.9	2.3	1.7	3.3	2	3	1.7	2.5	2.2	1.9	2	2.3	2	1.7	2	2.3
Neu5Ac(a2-3)Gal(b1-4)[Fuc(a1-3)]GlcNAc(b1-6)[Neu5Ac(a2-3)Gal(b1-3)]GalNAc	4.2	3.1	6.4	3.4	3.2	2.7	2	5.3	3	2.2	3.5	2.7	3.9	2.6	3.7	3.2	6.3	2.2	3.4	3	2.6	4.4	3.6	3.6	3.6	3.7	2.4	2.9	2.6	2	2.6	2.1	2.7	3	5.1	2.1	3.2	4.6	5.7	3.2	5	2.5	2.9	4.9	4.6	3.7	3.7	4.1	3.9
Neu5Ac(a2-3)Gal(b1-4)[Fuc(a1-3)]GlcNAc	2.3	2.1	3.2	2.3	2.6	1.5	2.1	2.8	1.9	2.8	2.2	2.2	1.9	1.9	1.9	1.9	2.7	2.7	2.1	1.8	1.8	3	2.2	1.7	2.3	2.1	1.8	1.9	1.8	1.8	1.7	3.1	2.1	1.8	3.1	2.1	4.7	2.2	2.7	1.7	2.5	2.3	1.8	3.5	2.6	1.7	2.7	2.1	2.3
Neu5Ac(a2-6)Gal(b1-4)GlcNAc(b1-2)Man(a1-3)[Neu5Ac(a2-6)Gal(b1-4)GlcNAc(b1-2)Man(a1-6)]Man(b1-4)GlcNAc(b1-4)[Fuc(a1-6)]GlcNAc	4.3	4.8	5.8	4.3	3.7	2.9	3.2	4.6	3.4	3.3	4.1	2.8	3.9	2.8	4.3	3.1	6.3	3.6	4.4	3.5	3.7	4.4	5.1	4.3	4.6	4.4	3.1	3.2	3.4	2.9	2.9	3.1	3.7	3.6	5.2	2.7	5.4	3.6	6	3.9	5.2	4.1	2.1	5.7	5	4.3	4.3	3.6	3.8
Neu5Ac9Me(a2-3)Gal(b1-3)GlcNAc	2.9	2.5	2.7	2.3	2.3	1.6	2	2.5	1.7	1.8	2.3	1.9	1.7	1.9	2.2	1.5	2.2	1.8	2.2	2.2	1.6	2.9	2.1	2	2.3	1.9	2.2	1.7	1.7	2	1.9	2.1	3.2	1.8	1.9	2.4	2.6	2.5	1.6	2	2.5	1.9	1.7	3.2	2.3	1.8	2.4	2.3	1.5
IdoA2S(a1-4)GlcNS6S(a1-4)IdoA2S(a1-4)GlcNS6S(a1-4)IdoA2S(a1-4)GlcNS6S	2.9	2.7	3.2	2.9	2.9	2.6	3.1	2.9	2.6	3	3	2.6	3	3.1	2.9	3	3.6	2.8	2.7	2.7	2.9	3.6	4.1	3.1	3.7	2.6	3.3	2	2.6	2.8	2.5	3.4	4.5	2.4	3.7	2.9	3.1	2.6	3.8	2.8	4	3	2.2	4.2	3.2	3.5	3.3	3.1	2.6
Fuc(a1-2)Gal(b1-3)[Fuc(a1-4)]GlcNAc(b1-3)Gal(b1-4)[Fuc(a1-3)]GlcNAc(b1-3)Gal(b1-4)[Fuc(a1-3)]GlcNAc(b1-3)Gal(b1-4)Glc	4.9	4	4.1	4.7	4.9	4.5	5.1	5.5	3.7	4.2	4.1	3.6	4.4	5	5.4	3.4	6.4	5.2	4.6	4.6	4.6	5.9	6.7	4.2	6	3.8	4.6	2.5	3.1	4.7	4.6	5.7	5.7	3.4	6.7	3.7	5.2	4.5	6.6	4.6	6.7	4.7	3.3	6.7	5.7	5.8	5.9	3.5	3.3
Neu5Ac(a2-3)Gal(b1-4)[Fuc(a1-3)]GlcNAc(b1-3)Gal	3.2	3.6	3.3	3	2.6	1.8	2.1	3.7	1.9	2.3	3.6	2.8	3.1	1.9	1.9	1.8	2.7	2.6	2.4	2.7	2.2	3.5	1.7	2.3	2.5	2.1	3.5	1.6	2.3	2.1	1.8	3.8	3.7	2.2	2.3	2.5	3.5	1.9	2.9	1.9	3.7	2.1	2.2	4.9	2.4	2.9	3.5	2.8	2.5
Gal(b1-4)GlcNAc(b1-2)Man(a1-3)[Gal(b1-4)GlcNAc(b1-2)Man(a1-6)][Xyl(b1-2)]Man(b1-4)GlcNAc(b1-4)[Fuc(a1-3)][Fuc(a1-6)]GlcNAc	4.7	4.7	4.8	4.5	3.9	3.3	3.1	3.6	3	3.6	3.9	2.9	4.5	3.5	4.1	3.6	5.3	3.9	3.9	3.6	3.5	3.6	4.4	4.6	4.8	3.8	3.8	3.1	2.6	3.5	2.8	3.6	4.2	3.6	3.8	3.7	5	2.9	4.8	3.4	5.4	3.7	2.4	4.8	4.9	4.2	3.8	3.3	3.4
Gal(b1-4)GlcNAc(b1-3)Fuc	2	2.7	1.9	1.7	2.1	1.7	1.8	1.9	1.5	2.4	1.6	1.9	1.5	2.4	2.1	2	2	2.1	2	2	1.3	2.5	2.9	2.2	1.9	1.9	2.4	1.7	1.5	2.3	1.8	2.6	3.2	1.4	3	1.9	5	2.4	2.8	1.8	3.1	2	1.9	2.5	2.2	1.9	2.1	1.8	1.9
Fuc(a1-2)[GalNAc(a1-3)]Gal	2.3	2.7	2.7	1.8	2.3	1.7	1.9	2	1.9	2.1	1.9	1.7	1.7	1.9	1.2	1.6	1.8	2.2	2.2	2	1.3	2.3	1.7	2.4	1.9	1.9	2.3	1.8	1.8	1.7	1.7	2.2	2.3	1.4	1.5	2.3	3.5	2	1.9	1.8	2.1	1.7	1.7	2.4	1.8	1.7	1.8	1.8	2.3
Gal(b1-3)[GlcNAc(b1-6)]GalNAc	1.6	2.3	2	2	1.7	1.8	1.7	2.4	1.5	2.2	1.9	1.8	1.7	2.4	2	2.2	2.1	1.8	2	1.7	1.4	2.7	2.4	2.1	2.1	1.4	1.7	1.4	1.7	1.8	2.2	2	3	1.5	2.4	2	3.6	1.9	2.4	2.5	2	1.9	1.9	3.3	1.8	2.2	1.7	1.5	1.6
Gal(b1-4)GlcNAc(b1-2)[GlcNAc(b1-4)]Man(a1-3)[Man(a1-3)[Man(a1-6)]Man(a1-6)][GlcNAc(b1-4)]Man(b1-4)GlcNAc(b1-4)[Fuc(a1-6)]GlcNAc	3.7	4.1	4.7	4.2	3.2	3	3	4.7	3.2	3.2	4	2.6	4.1	3.3	3.9	2.8	4.8	3.2	3.8	2.7	3.4	4.8	3.9	3.9	3.8	3.2	3.3	2.4	3.1	2.5	2.7	3.3	4.4	3.1	4.3	3.1	4.6	3.4	5.2	3.5	4.8	3.3	2.8	5.8	4.3	4.1	4.5	3.2	2.8
Fuc(a1-6)GlcNAc	1.6	1.6	1.8	1.4	2	1.6	1.6	1.5	1.4	1.8	1.6	1.7	1.5	2.1	1.8	1.6	1.4	1.9	1.5	1.7	1.3	2.1	2.4	1.7	1.9	1.5	1.7	1.6	1.5	1.7	1.4	2.2	2	1.3	2.2	1.5	3.5	2.2	1.7	1.9	1.8	1.7	1.8	2.6	1.5	1.5	1.8	1.6	1.4
Neu5Ac(a2-3)Gal(b1-3)GlcNAc(b1-3)Gal(b1-4)Glc	2.5	2.4	3.8	3.1	3.4	1.9	2.8	2.5	2.5	2.6	3.4	2.7	2.1	2.3	2.3	1.9	3.5	2.9	2.4	2.4	2.2	2.5	2.6	2.9	3.3	2.2	2.1	2.3	2.1	2.5	2.3	3.5	3.7	1.9	2.6	2.2	3.6	2.6	3.3	1.8	3.3	2.8	2.3	3	3	3	2.9	2.8	2.5
Neu5Ac(a2-3)Gal(b1-4)GlcNAc(b1-6)[Neu5Ac(a2-3)Gal(b1-3)]GalNAc	3.9	3.7	5.2	3.7	4.4	2.1	2.5	3.6	2.9	3.6	2.5	3.2	3.4	2.5	2.5	2.6	4.6	3.5	3.5	2.7	2.8	3.9	2.9	3.2	3.5	3.4	2.8	3	1.8	2.7	2.4	4	2.9	2.9	3.5	1.8	4.2	2.7	3.6	1.9	4.6	3	1.9	4.4	4.2	2.6	3.7	3.1	3.1
GlcNAc(b1-2)[GlcNAc(b1-4)]Man(a1-3)[GlcNAc(b1-2)[GlcNAc(b1-6)]Man(a1-6)]Man(b1-4)GlcNAc(b1-4)GlcNAc	3.5	3.6	4.8	4.2	3.5	2.9	3	4.2	2.7	3.2	4.2	3.6	3.9	2.8	3.6	2.8	4.3	2.6	3.6	3.4	3.6	4.6	4.1	3.2	3.6	3.4	3.9	2.2	2.9	2.8	2.9	4	4.4	2.6	4.2	2.7	4.8	3.6	4.4	3.3	4.4	3.5	2.5	5.6	3.6	3.7	4.6	2.8	3.1
Man(a1-2)Man	1.7	2.2	2.2	1.6	1.9	1.3	1.9	1.6	1.6	1.7	1.4	1.6	1.5	1.7	1.5	1.5	1.7	1.9	2	1.7	1.3	2.2	1.5	2.5	1.4	1.3	1.7	1.9	1.6	1.4	1.7	1.6	1.6	1.4	1.5	1.7	2.8	1.5	1.5	1.6	1.5	1.7	1.4	2.2	1.8	1.3	1.6	1.5	1.8
Gal(b1-4)GlcNAc(b1-2)Man(a1-6)[GlcNAc(b1-2)Man(a1-3)]Man(b1-4)GlcNAc(b1-4)[Fuc(a1-6)]GlcNAc	3.5	3.3	3.4	3.2	3.3	2.5	2.7	3.7	2.2	2.5	3.6	2.8	3.2	2.6	2.8	2.1	3.4	2.7	2.6	2.9	2.8	4.2	3.5	2.6	3	2.8	2.8	2.3	2.5	2.2	2.6	3.7	3.7	2.6	3.8	2.8	4.2	3.4	3.6	2.9	3.7	2.4	2.2	5.1	3.2	2.9	3.9	2.7	2.2
Araf(b1-2)Araf(b1-2)Araf(b1-2)Araf	2.1	2.3	2.2	1.7	2.1	1.7	1.8	1.9	1.8	1.8	1.8	1.6	1.6	1.8	1.6	1.7	1.7	1.8	1.9	1.7	1.5	2.1	1.8	2.5	1.7	1.5	1.9	1.7	1.6	1.5	1.6	1.7	2.3	1.4	1.6	2	3.1	1.8	2	1.8	1.8	1.6	1.6	2.2	1.8	1.7	1.7	1.8	1.7
Araf(b1-2)Araf(b1-2)[Araf(a1-3)]Araf	2.2	2.4	2.5	1.6	2.2	1.8	1.8	2.1	1.8	1.6	1.8	1.6	1.4	1.8	1.9	1.5	2	1.8	2	1.8	1.4	2	1.9	2.1	1.9	1.6	2.2	1.5	1.6	1.6	1.8	2.3	2.4	1.5	1.8	2.1	3.1	2.1	2	1.7	2.1	1.4	1.7	2.6	1.7	1.5	2.1	1.8	2
Neu5Ac(a2-3)Gal(b1-3)GlcNAc(b1-2)Man	3.1	2.9	3.4	2.7	3	1.7	2.1	2.6	1.9	2.5	2.7	2.5	2.6	2.1	1.7	1.6	2.4	2.4	2.2	2.8	1.9	2.3	2.2	1.9	2.3	1.9	2.3	2	1.9	2	1.9	3.3	3.1	2	2	2	3.8	2.1	2.4	1.7	3.2	2.1	1.9	3.9	2.5	2.4	2.8	2.5	2.4
Fuc(a1-2)Gal(b1-3)GalNAc(b1-4)[Neu5Ac(a2-3)]Gal(b1-4)Glc	2.8	3.5	3.4	2.7	2.7	2	2.3	3.1	2	2.6	3	2.1	2.5	2.6	2.2	1.9	3.3	2.4	3	2.3	2.1	3.1	2.5	2.6	2.5	2.4	2.9	2	1.9	1.8	2.1	2.6	3.1	2	2.6	2.1	3.5	2.5	3.1	2.4	3.4	2.1	1.9	3.7	2.9	2.1	2.8	2.4	2.3
Gal(b1-4)GlcNAc(b1-2)[GlcNAc(b1-4)]Man(a1-3)[GlcNAc(b1-2)[GlcNAc(b1-4)][GlcNAc(b1-6)]Man(a1-6)]Man(b1-4)GlcNAc(b1-4)GlcNAc	3.7	4.4	4.3	4.2	3.3	3.4	3.5	4.5	3	3.4	4.6	3.1	4	3.4	3.9	3.2	5.1	3.4	4.1	3.3	3.9	4.8	5.1	3.6	4	3.1	3.9	2.9	3.2	2.9	3.1	4.2	4.6	3.1	4.3	3.3	5.3	3.8	4.8	3.4	5	4	3	5.8	4.4	4	4.7	3.1	2.4
GalNAc(b1-3)Gal(a1-3)Gal(b1-4)Glc	2.5	3.1	3.2	2.2	1.6	1.6	2.3	2.5	1.7	1.7	3	1.8	2.5	1.7	2.4	1.9	3.3	1.7	3.2	1.8	1.9	3	2.4	2.4	2.1	2.5	1.9	1.6	1.9	1.5	1.7	1.8	2.9	1.6	2.3	1.8	3.8	2.4	3.3	2.4	2.6	2.4	2.3	3	2.2	2.1	2.1	2	1.9
Gal(b1-4)GlcNAc(b1-3)Gal(b1-4)Glc	1.9	2.2	3.7	2.8	2.8	2.1	2.8	3.4	2	3.2	2.2	2.4	1.8	1.7	1.9	2.4	3.9	3.3	1.9	2.2	2	3.4	3.2	2.1	2.8	2.5	2.2	1.8	1.8	2	2.2	3.9	2.8	1.7	3.6	1.7	5.5	3.2	3.1	1.6	2.8	3.2	2	4	2.5	1.9	3.5	2.6	2.3
Gal(b1-3)GalNAc(b1-3)Gal(a1-4)Gal(b1-4)Glc	1.6	2.3	2.8	2	2.7	1.8	2.4	2.6	2	2.7	2.1	2.3	2	1.6	1.8	2	2.7	2.5	2	2	1.9	3	3.2	2.1	2.4	2.1	1.9	1.6	1.9	1.7	2	2.9	2.3	1.8	3.3	2	3.6	2.5	2.4	2.2	2.7	2.6	1.8	3.5	2.2	2	2.8	2.1	2
Neu5Ac(a2-3)Gal(b1-4)GlcNAc(b1-3)Gal(b1-4)GlcNAc(b1-6)[Gal(b1-3)]GalNAc	7.3	7.1	7.1	6.3	6.2	2.8	2.7	5.2	3.8	3.9	6.5	4.1	6.1	2.4	4.2	3.7	6.1	3.6	4.4	3.8	4.4	5.9	3.8	4.1	5.7	3.9	5	4.4	3	4	2.7	6.3	4.1	5	5.1	4.8	5.3	2.6	6.7	3.7	7.5	4.4	2	7.6	5.9	4.3	6.3	5.5	4
GlcA(b1-4)GlcNAc(a1-4)IdoA2S(a1-4)GlcNS6S	3.5	2.3	3.7	2.7	2.6	1.6	1.9	3.1	2.2	3.3	2.2	2.5	2.6	1.9	2.1	2	3.5	3	2.3	2.1	2.1	3.2	2.3	1.9	2.4	2.6	2.8	2.4	1.9	1.9	2.2	3.5	2.7	2.1	2.6	2.1	4.2	1.9	3.1	1.9	3.8	2.2	1.7	4.2	3.3	1.9	3.1	2.8	2.8
Fuc(a1-3)[Gal(b1-4)]GlcNAc(b1-2)[GlcNAc(b1-4)]Man(a1-3)[Man(a1-3)[Man(a1-6)]Man(a1-6)]Man(b1-4)GlcNAc(b1-4)GlcNAc	3.5	4.5	4.6	4.3	3.3	3.4	3.4	5.1	3.1	3.1	4.5	3.5	4.1	3.3	4	2.9	5.5	3.1	3.7	3.5	3.6	4.9	5.4	3.5	3.9	3.9	3.5	2.6	3.2	2.8	3.3	3.4	3.7	3.1	4.9	2.9	5.8	4.1	5.4	4	4.9	4	2.9	5.8	4.5	3.8	4.6	3	2.6
Fuc(a1-3)[GalNAc(b1-4)]GlcNAc(b1-2)Man(a1-3)[GlcNAc(b1-2)Man(a1-6)]Man(b1-4)GlcNAc(b1-4)GlcNAc	4.3	3.8	5.9	4.1	3.7	2.4	2.6	5	2.9	2.7	3.8	2.3	3.9	2.8	3.6	2.6	4.9	2.7	3.4	2.6	3.1	4.7	3.8	3.5	3.4	3.7	2.6	3	2.6	2.5	2.4	3.5	3.2	2.6	4.4	2.4	4.9	4.2	5.2	2.8	4.6	4.1	2.7	5.2	4.9	3.5	4.3	3.7	3.2
Gal(b1-4)GlcNAc(b1-2)Man(a1-3)[Fuc(a1-3)[Gal(b1-4)]GlcNAc(b1-2)Man(a1-6)]Man(b1-4)GlcNAc(b1-4)[Fuc(a1-6)]GlcNAc	4	3.1	5.1	3	4.4	2.4	3.4	4.7	2.9	2.9	5	2.9	3.9	2.8	3.7	3.1	4.8	3.1	3.6	3.5	3.7	4.3	4.8	4.1	4.3	3.5	3	2.7	2.5	3	3	3.9	3.8	3.9	5.1	3	4.1	4.8	4.4	3.8	4.7	3.6	3.1	5	4.9	4.3	4.1	3	3.3
Man(a1-3)[Man(a1-6)]Man(a1-6)[Man(a1-3)][GlcNAc(b1-4)]Man(b1-4)GlcNAc(b1-4)GlcNAc	3.9	3.6	3.8	3.3	3.3	2.2	2.2	4.1	2.2	2.2	3.7	2.8	3.3	2.2	2.6	1.8	3.9	2.7	2.5	2.9	2.6	3.8	2.6	2.1	2.9	2.6	3.2	2.5	2.3	2	2.1	3.3	3.4	2.4	3.1	2.4	3.4	3	3.5	2.5	3.9	2	2	4.6	3.4	2.9	3.7	3	2.1
Galf(b1-2)[Araf(a1-5)]Araf(b1-2)[Araf(a1-3)]Araf	1.8	2.3	2.2	1.8	2.2	1.5	2	2.4	1.7	1.8	2.2	1.8	1.6	2	1.5	1.9	2.1	2	2	1.6	1.5	2.7	2.1	2.1	1.9	2	1.9	1.5	1.7	1.7	1.9	2.1	2	1.6	2.1	2	3.1	1.9	1.8	1.8	1.9	1.8	1.7	3	1.7	1.6	2.3	1.7	1.8
GlcA(b1-3)GlcNAc(a1-2)Gal	1.8	2.5	1.5	1.6	1.9	1.9	1.7	2.4	1.4	2	2.1	2.1	1.7	1.9	2.2	2.1	1.7	1.9	1.9	1.7	1.8	3	2.6	1.4	2	1.7	1.9	1.4	1.7	1.8	1.9	2.2	2.5	1.7	2.8	2.1	3.5	2.5	1.7	2.4	2.3	1.6	1.9	3.4	1.7	2.1	2.2	1.8	1.7
Fuc(a1-2)Gal(b1-4)GlcNAc(b1-3)Gal(b1-4)GlcNAc(b1-3)Gal(b1-4)Glc	4.4	4.7	2.8	3.6	3.9	2.8	2.9	3.1	2.8	3.3	3.1	2.7	3.5	2.5	3.5	3.8	4.3	3.6	3.6	2.7	3	4.4	3.6	2.7	3.9	2.9	4	1.8	2	3.3	2.7	4.7	3.7	2.8	4.4	3.1	5.4	2.4	4.6	2.9	5	3.1	1.8	5.2	3.4	3.7	4	2.9	3.1
GlcNAc(b1-6)GlcNAc(b1-6)GlcNAc(b1-6)GlcNAc(b1-6)GlcNAc(b1-6)GlcNAc(b1-6)GlcNAc(b1-6)GlcNAc(b1-6)GlcNAc	2.9	3.3	3.3	2.8	2.8	2	2.8	3	2.3	3.1	2.9	2.1	2.7	2.5	2.4	2.1	3.4	2.6	2.3	2.3	2.4	3.4	3.1	2.5	2.8	2.6	2.9	2	2.3	2.3	2.5	3.2	3.5	2.4	2.9	2.5	4.4	2.7	3.5	2.5	3.4	2.5	2	4.2	2.9	2.5	3.3	2.5	2.5
Neu5Gc(a2-8)Neu5Gc(a2-3)Gal(b1-4)Glc	2.7	2.8	3.2	2.3	2.4	1.8	2.3	2.9	2	2	2.2	1.7	2	2.1	1.8	2	2.9	2.3	2.9	2.7	2	3	2.7	2.6	2.2	2.3	2	2	2.3	1.9	1.9	2.3	2.4	1.8	2.6	2	3.4	2.4	2.9	2.4	3	2.7	2.1	3.3	2.7	2.1	3	2.2	2.4
GlcA(b1-4)GlcNAc(a1-4)GlcA2S(b1-4)GlcNAc6S	2.9	2.5	2.5	1.8	2.6	2	2.7	2.6	2	2.6	2.3	2	2.2	1.5	2.1	1.9	3.2	2	3.1	1.9	2.1	2.6	3.3	2.8	2.5	2.8	2.2	1.8	1.7	2.2	2.4	2.3	2.2	1.9	3.1	1.7	3.5	2.9	3.3	2.6	3.4	2.6	2	2.9	3	2.4	2.1	2.2	2.4
Fuc	1.5	1.9	1.4	1.4	1.1	1.4	1.7	1.4	1.5	1.5	1.3	1.3	1.4	1.9	1.6	1.4	1.4	1.8	1.5	1.8	1.3	1.7	1.5	2.1	1.4	1.5	1.5	1.5	1.4	1.6	1.4	1.4	1.7	1.5	1.6	2	2.4	1.8	1.5	1.8	1.9	1.7	1.5	1.4	1.3	1.4	1.4	1.8	1.5
Neu5Ac(a2-3)Gal(b1-4)[Fuc(a1-3)]GlcNAc(b1-6)[Gal(b1-3)]GalNAc	3.4	4.1	3.4	3.6	2.2	2.4	2.2	4	2.1	2.5	3.6	2.9	3.1	2.5	2.7	2.1	4.1	2	2.2	2.3	2.9	4.5	3.1	2.4	2.6	2.7	2.1	1.9	2.4	1.8	2.3	2.3	3	2.4	4	1.8	4.4	3.4	4	3.1	3.9	2.1	2	5.2	3.4	3	3.9	2.4	2
Neu5Gc(a2-3)Gal(b1-3)[Fuc(a1-4)]GlcNAc	1.8	2.9	3.3	2.1	2.3	1.5	2.1	2.3	1.8	2.1	1.9	2	1.8	2.1	1.9	1.9	2.4	2.2	2.3	1.9	1.7	2.9	2.2	2	1.6	2	2.2	1.9	1.9	1.7	2	2.6	2.1	1.5	2.5	2	3.6	2.3	2.5	1.9	2.4	2	1.9	3.3	2.2	1.6	2.4	1.8	2.2
Fuc(a1-2)Gal(b1-4)[Fuc(a1-3)]GlcNAc(b1-4)Glc	2.4	3.4	2.4	2.2	2.2	2	2	2.9	1.9	2.5	2.6	1.7	2.2	2.4	2.5	1.8	2.5	2.1	2.7	1.9	1.7	3.2	2.9	2.1	2.1	1.8	2.4	1.6	1.8	1.5	2.1	2.3	3.1	1.8	2.4	2.6	3.5	2.4	2.2	2.2	2.9	1.9	1.9	3.5	2.3	2	2.5	2	1.6
Neu5Ac(a2-3)Gal(b1-3)[Neu5Ac(a2-6)]GalNAc(b1-4)Gal(b1-4)Glc	4.1	2.2	4.9	3.9	4.2	2.7	3	4.3	2.8	2.9	4.4	3	2.9	2.9	2.6	2.1	4.8	2.9	2.8	3.7	2.8	3.8	3.2	3.7	4.2	2.9	2.9	3	2.9	3.2	2.1	4.2	4	3.3	3.5	2.5	3.5	4	3.4	2.4	4.5	3.4	2	5.1	4	4	4.2	3.5	3.3
Gal(b1-4)GlcNAc(b1-2)Man(a1-3)[Gal(b1-4)GlcNAc(b1-2)Man(a1-6)]Man(b1-4)GlcNAc(b1-4)[Fuc(a1-3)]GlcNAc	3.3	3.1	3.9	3.7	4.3	3.3	3.8	3.7	2.9	2.8	3.7	2.6	3.6	2.9	3.5	2.5	4.5	3.2	2.6	3.6	3.5	3.6	3.8	3.2	4.7	3.3	3.4	2.5	2.3	3.4	2.4	4.2	4.9	2.6	4.3	2.6	3.8	4.4	3.9	3	4.4	3.2	2.3	4.5	4.6	4.5	4.5	3.5	2.5
Gal(b1-4)GlcNAc(b1-3)Gal(b1-4)GlcNAc(b1-3)Gal(b1-4)GlcNAc(b1-3)Gal(b1-4)GlcNAc(b1-6)[Gal(b1-4)GlcNAc(b1-2)]Man(a1-6)[Neu5Ac(a2-3)Gal(b1-4)GlcNAc(b1-4)[Gal(b1-4)GlcNAc(b1-2)]Man(a1-3)]Man(b1-4)GlcNAc(b1-4)[Fuc(a1-6)]GlcNAc	10.3	7.6	11	10.5	10.1	8.8	7.5	10.9	8.1	7.5	8.6	9.2	8.7	9	8.6	6.9	11.1	7.7	8.8	9.3	10.1	10.4	10.8	9	11	8.9	9.7	7.7	7.1	8.1	7.6	9.5	10.8	8.7	11	6.6	7.1	9.9	10.4	9	11.8	9.5	8.1	12.3	10.8	10.4	11.6	9.3	8.2
Neu5Gc(a2-3)Gal(b1-3)GlcNAc	1.7	2.5	3.7	2.1	2.4	1.4	2.3	2.6	1.8	3.2	1.8	2.1	1.8	1.6	1.6	2.1	3.3	2.5	2.1	2.1	1.7	2.3	2.6	2.2	2.3	2.3	2.1	1.8	1.8	1.5	1.8	3.2	1.9	1.6	2.8	1.8	3.9	2.5	2.2	1.6	2.4	2.7	1.7	3.1	2.2	1.5	2.5	1.9	1.9
Man(a1-3)[Man(a1-6)]Man(b1-4)[Fuc(a1-3)]GlcNAc(b1-4)[Fuc(a1-3)][Fuc(a1-6)]GlcNAc	2.7	2.8	3.4	3	2.9	2.4	2.7	2.9	2.1	3.1	2.7	2.5	2.6	2.2	2.4	2.5	3.1	2.9	2.5	2	2.2	3.3	2.7	2.5	3.2	2.4	2.6	1.8	2.1	2.9	1.9	3.8	3.5	2.5	3.2	2.5	4.9	2.8	3.6	2.2	3.7	2.5	2	3.8	3.2	2.7	3.4	2.5	2.4
Gal(b1-4)GlcNAc(b1-2)Man(a1-3)[GlcNAc(b1-2)Man(a1-6)]Man(b1-4)GlcNAc(b1-4)[Fuc(a1-6)]GlcNAc	3.3	3.9	4.3	3.7	3.1	2	2.5	4.7	2.8	2.8	3.3	3.3	3.4	2.3	3.5	2.5	5.1	2.7	2.9	2.6	3.3	5	4.3	3.3	3.5	3.9	2.7	2.6	3.3	2.6	2.7	2.9	3.8	2.9	5	2.6	5.3	4	4.9	2.7	4.1	3.5	2.4	5.2	4.1	3.5	4.6	2.9	2.3
Fuc(a1-2)Gal(b1-3)GalNAc(b1-3)Gal(a1-4)Gal(b1-4)Glc	2.1	2.5	2.4	2.2	2.2	1.8	2.7	3.1	1.9	2.1	2.4	2.3	1.7	1.8	2.1	1.8	3.4	2.1	2.2	2.2	2.1	2.9	2.6	2.2	2.1	2	1.9	1.9	1.5	1.7	1.9	2.3	2.5	1.9	3.1	1.8	4	3	3	1.8	2.8	2.9	1.9	3.2	2.5	2.2	2.3	2.1	2.1
Man(a1-2)GlcA4Me(b1-4)GalA(a1-4)GlcA(b1-4)Glc	3.5	3.8	3.5	3	3	1.7	2.4	1.9	2.4	2.4	3.7	1.9	3	1.8	2.7	1.6	4.1	3.2	2.6	2.5	2.2	2.5	2.3	4.5	3.2	1.8	2.6	2.2	2	2.3	1.9	3.1	4.4	2.5	1.8	3.4	4.8	2.9	3.6	2	4.4	2.5	2	3.1	3.2	3.1	2.5	2.7	2.3
Araf(a1-3)Galf(b1-2)Araf(b1-2)Araf	2.1	2.4	2.5	2.1	1.8	1.5	1.8	2.3	1.6	1.7	2.4	1.6	1.5	1.6	2	1.6	2.7	1.6	2.5	1.9	1.3	2.4	2.4	2.2	1.8	2	1.5	1.4	1.7	1.7	1.7	1.5	2.4	1.6	2.5	1.7	3.5	1.6	2.5	2.2	1.8	2	1.5	2.7	1.8	1.6	2	1.7	1.6
Fuc(a1-2)[GalNAc(a1-3)]Gal(b1-4)GlcNAc(b1-3)Gal(b1-4)GlcNAc(b1-3)GalNAc	3	4.8	3.4	3.4	2.9	2.1	2.5	3.1	3.4	2.7	2.9	2.1	4.4	2.2	3.5	3.1	4.3	3.4	3.4	2.5	3	4	3.7	2.9	4.1	2.4	2.6	2.3	2.1	2.6	2.2	3.6	3.1	2.6	3.7	3.5	4.2	2.5	5.1	2.7	5.2	3	2	5.1	3.7	4.3	3.8	2.9	2.6
Xyl	1.6	1.3	1.3	1.6	1.3	1.6	1.8	1.1	1.3	1.5	1.4	1.4	1.5	1.7	1.7	1.5	1.4	1.7	1.5	1.9	1.3	1.7	1.6	2.2	1.5	1.4	1.8	1.3	1.3	1.5	1.4	1.7	1.7	1.4	0.8	1.6	2.5	1.4	1.3	1.4	1.2	1.4	1.7	1.5	1.2	1.3	1.5	1.5	1.1
Rha(a1-2)Gal(a1-3)GlcNAc(a1-3)Rha(a1-3)Rha(a1-2)Gal(a1-3)GlcNAc(a1-3)Rha	2.7	3.2	2.9	2.7	3	2.2	2.5	2.8	2	2.5	3	2.2	2.4	2.3	1.9	1.8	3	2.9	2.2	2.7	2.1	2.4	2.5	2.9	2.4	2.4	1.8	1.9	2.2	2.3	2	3.3	3.5	2.3	2.5	2.1	3.9	2.4	3	2	3.1	2.6	2	3.3	2.9	2.4	2.8	2.5	2.4
GlcNAc(b1-2)Man(a1-3)[GlcNAc(b1-2)[GlcNAc(b1-6)]Man(a1-6)]Man(b1-4)GlcNAc(b1-4)GlcNAc	4.4	4	4.1	3.5	3.3	2.2	2.5	3.5	2.2	2.4	3.6	2.8	3.4	2.1	2.7	2.2	3.6	3	2.7	3.1	2.4	3.7	2.5	2.4	3.6	2.7	3	2.4	2.1	2.5	2.2	3.6	4.3	2.7	2.7	2.5	3.3	2.6	3.4	2.3	4.4	2.4	2	4.8	3.5	3.3	3.9	2.9	2.5
Gal(a1-4)Gal(b1-4)Glc	2.2	2.4	2.6	1.6	2.1	1.8	1.7	2.3	1.4	2.3	2.2	1.9	1.7	2.1	1.4	1.4	1.9	2.3	2.1	2.2	1.5	2.5	1.4	1.6	1.7	1.7	1.9	1.5	1.5	1.8	1.5	2	2.2	1.4	1.5	2.2	3.6	1.6	1.9	1.4	2.2	1.8	1.8	2.7	1.9	1.9	2.1	1.7	2.3
Neu5Ac(a2-3)Gal(b1-4)GlcNAc(b1-2)Man(a1-3)[Man(a1-3)[Man(a1-6)]Man(a1-6)]Man(b1-4)GlcNAc(b1-4)GlcNAc	4	5.2	6.1	4.3	3.4	2.5	3	5.1	3.5	2.2	4.5	3.4	4.5	3.1	3.4	2.7	5.1	2.8	4	3.1	3.5	5	3	4	3.8	4.2	3.8	2.5	3	2.7	2.3	3.3	4.5	3.5	4	2.9	5.4	3	5.3	3	5.3	3.5	2.2	6	4.6	4.3	5.2	3.6	3
Fuc(a1-2)Gal(b1-3)GlcNAc(b1-3)[Neu5Ac(a2-3)Gal(b1-4)[Fuc(a1-3)]GlcNAc(b1-6)]Gal(b1-4)Glc	4.6	3.7	6.4	4.1	4.8	2.1	3	5.8	3.7	4.2	3	2.9	4	3.6	3.8	3.2	5.5	3	3.2	3.3	3	5.4	3.5	3.5	3.9	3.5	3.3	3.7	2.9	2.2	2.8	4.3	2.8	3.7	5	2.1	4.4	3.8	5.5	2.7	5.5	4.3	2.3	6	5.4	3.4	4.2	4.3	4.3
Neu5Ac(a2-3)Gal(b1-4)GlcNAc(b1-6)[Gal(b1-4)GlcNAc(b1-2)]Man(a1-6)[Fuc(a1-3)[Gal(b1-4)]GlcNAc(b1-2)Man(a1-3)]Man(b1-4)GlcNAc(b1-4)GlcNAc	5.4	4.2	6.3	5.7	4.1	2.5	3.6	5.5	3.6	5	3.7	3.5	4.6	3.6	4.7	4	6.5	3.4	4.3	3.2	4.5	5	5	4.1	4.5	4.6	4.2	4.3	3.7	2.5	3.3	5.1	3.6	4	5.5	3.4	5.8	4.9	6.2	3.1	6.5	5.1	3.4	6	5.8	4.3	4.7	4.4	3.5
Fruf(b2-4)Fruf	1.4	1.7	1.7	1.4	1.9	1.5	1.7	1.6	1.2	1.7	1.5	1.4	1.4	1.8	1.5	1.9	1.9	2.1	1.8	1.5	1.3	1.6	1.9	2.3	1.7	1.5	1.8	1.6	1.6	1.6	1.6	2.4	1.5	1.4	1.7	1.8	3.2	1.6	1.8	1.4	1.2	1.7	1.6	1.9	1.4	1.4	1.7	1.3	1.5
Fuc(a1-2)Gal(b1-3)GlcNAc(b1-3)Gal(b1-4)GlcNAc	3	1.9	3.2	2.8	3.5	2.5	2.3	2.8	2.1	2.2	3.8	2.4	2.7	2.7	2.2	2.7	3.1	2.5	2.5	3.1	2.6	2.7	3.6	4.1	3	2.1	2.3	1.9	1.9	2.9	2	3.4	3.5	2.4	2.6	2.4	2.6	3	2.4	2.4	3.1	3	2	3.6	2.7	2.8	3.1	2	1.9
Man(a1-2)Man(a1-2)Man(a1-3)[Man(a1-2)Man(a1-3)[Man(a1-6)]Man(a1-6)]Man(b1-4)GlcNAc(b1-4)GlcNAc	3.4	3.9	4.4	4.2	3.2	2.2	2.6	4.6	2.3	2.9	3.7	3.2	3.7	2.9	3.2	2.7	4.9	2.1	3.3	3.1	3	3.9	3.4	3	3.2	3.2	2.9	2.1	3	2	2.4	2.9	3.5	2.8	4.1	2.1	4.4	3.2	4.6	3.2	4	3	2.6	5.6	3.7	3.5	4.2	3.4	3.1
Araf(a1-2)Araf(a1-3)Araf(b1-2)Araf(b1-2)Araf	2.1	2	3.5	1.9	2.1	1.7	2.1	2.7	1.7	2.3	2.2	1.9	1.3	1.8	2.1	2.1	3	2.2	2.4	1.9	1.9	2.7	2.3	2.1	1.8	2	2.1	1.9	1.9	1.5	1.8	2.3	2.1	1.9	2.8	1.8	3.7	2.4	2.3	1.6	2.1	2.5	1.7	2.6	2.4	1.7	2.3	1.9	1.9
Gal(b1-4)GlcNAc(b1-2)[Gal(b1-4)GlcNAc(b1-4)]Man(a1-3)[Man(a1-3)[Man(a1-6)]Man(a1-6)][GlcNAc(b1-4)]Man(b1-4)GlcNAc(b1-4)GlcNAc	5.4	4.5	5.5	5	4.7	2.9	4.5	4.6	4	4.7	4.7	3.9	5.5	3.8	4.5	4	5.4	4	3.9	3.4	4	5.3	4.8	3.5	5	3.8	4.5	3.5	3.5	3.6	3.4	5.1	4	3.5	5.4	4.3	6.4	3.6	6	3.4	6	4.5	2.4	6.3	4.9	4.5	5.5	4	4.2
GlcNAc(b1-3)Gal(b1-4)GlcNAc(b1-6)[Neu5Ac(a2-3)Gal(b1-3)]GalNAc	4.4	5.3	6.4	4.6	3.4	2.3	2.2	5.1	2.5	3.5	3.9	2.5	3.3	2.8	3.4	2.5	5.3	2.4	3.5	2.9	2.9	6.3	3	3.1	3.8	3.1	2.7	2.8	2.9	2.1	2.4	2.9	2.5	2.4	3.8	2.4	4.6	3.1	5.3	2.9	5.2	3.8	3	6.1	4.8	3.4	4.8	4.5	3.6
Gal(b1-4)GlcNAc(b1-2)Man(a1-3)[Gal(b1-4)GlcNAc(b1-2)[GlcNAc(b1-6)]Man(a1-6)][GlcNAc(b1-4)]Man(b1-4)GlcNAc(b1-4)[Fuc(a1-6)]GlcNAc	3.9	4	3.9	4.1	3.6	2.6	3.2	4.3	2.8	2.8	4.3	3.2	3.8	3.2	3.5	2.6	4.6	2.7	3.2	2.5	3.7	4.7	4.1	3.3	3.6	2.8	3.4	2.2	2.9	2.7	2.9	4	4	3	3.9	2.5	3.4	4	4.1	3.5	4.6	3.4	2.8	5.4	4.2	3.8	4.6	3.6	2.7
Glc(a1-3)Glc(a1-3)Glc(a1-3)Man(a1-2)Man(a1-2)Man(a1-3)[Man(a1-2)Man(a1-3)Man(a1-6)Man(a1-6)]Man(b1-4)GlcNAc(b1-4)GlcNAc	4.5	4.7	4.9	4.7	3.6	3.4	2.8	4	2.9	3.9	3.6	3.1	4.6	3.9	4.4	3.2	5.4	3.5	3.7	3.6	3.7	5	5.1	3.3	4.2	3.7	3.5	3.5	2.7	3.3	2.8	4.4	4.7	3.5	5.2	3.9	3.9	3.7	5.3	3.8	5.2	3.3	2.4	5.6	4.8	4.4	4.9	3.7	2.7
Neu5Ac(a2-3)Gal(b1-4)GlcNAc(b1-2)[Neu5Ac(a2-3)Gal(b1-4)GlcNAc(b1-4)]Man(a1-3)[Neu5Ac(a2-3)Gal(b1-4)GlcNAc(b1-2)[Neu5Ac(a2-3)Gal(b1-4)GlcNAc(b1-6)]Man(a1-6)]Man(b1-4)GlcNAc(b1-4)GlcNAc	5.3	5.3	5.4	6.1	5.9	4.9	4.8	5.9	4.2	4.3	5.6	3.9	5.8	5.8	5.8	5.2	7.6	5.7	4.7	3.9	5.5	6.2	7.4	4.2	6.8	4.5	5.2	3.4	3.9	3.3	5.2	5.6	6.6	4.5	6.8	4.7	7.2	5.7	7.2	5.2	7.5	6	3.4	7.8	6.6	6.6	6.7	5.1	3.9
Gal(a1-3)GalNAc	1.6	2	2	1.6	1.8	1.3	1.7	1.7	1.5	1.8	1.6	1.7	1.5	1.9	1.7	1.5	1.4	1.8	1.9	1.8	1.4	2.1	2	2.3	1.4	1.6	1.8	1.6	1.5	1.6	1.6	1.8	2.1	1.4	1.8	1.8	3.4	1.6	2	1.8	1.8	1.6	1.8	2.3	1.6	1.5	1.6	1.5	1.7
Fuc(a1-2)Gal(b1-4)GlcNAc(b1-3)[Neu5Ac(a2-3)Gal(b1-4)GlcNAc(b1-6)]GalNAc	4.5	2.8	4	3.6	4	2.3	2.2	3.6	2.6	3.6	2.8	3	2.9	2.5	2.7	2.2	3.5	3	2.4	2.6	2.8	4.1	2.9	2.3	3.3	2.4	3.5	2.6	2.4	2.3	2.5	4.3	2.6	2.7	3.6	2.3	5	2.6	4.1	2.4	4.1	3	1.7	4.8	3.3	3	3.9	3.2	3.4
Neu5Ac(a2-6)GalNAc	2.5	3.3	2.1	1.7	2.6	1.6	2	1.4	2	2.1	1.9	1.5	1.8	1.6	1.9	1.8	2.3	2.1	2.5	1.5	1.8	2	2.1	3	1.8	1.6	2.2	1.5	1.3	1.5	1.7	2	3.2	1.6	2	2.4	4.5	1.7	2.8	1.7	2.6	2	1.7	2	2	1.9	1.6	1.6	2
GlcNAc(b1-2)Man	1.8	2.3	2.2	1.4	2.1	1.7	1.8	2	1.5	1.9	2	1.6	1.5	2.2	1.3	1.3	1.6	2.4	1.9	1.8	1.4	2	1.6	1.8	1.8	1.6	1.8	1.5	1.4	1.6	1.5	2.1	2.5	1.4	1.6	2.3	3.3	1.8	1.6	1.6	2	1.4	1.8	2.4	1.6	1.6	1.6	2	2.1
Neu5Ac(a2-3)Gal(b1-4)GlcNAc(b1-2)Man(a1-3)[Gal(b1-4)GlcNAc(b1-2)Man(a1-6)]Man(b1-4)GlcNAc(b1-4)GlcNAc	3.7	3.7	3.9	4.2	4.4	3.4	3.3	4.4	3	3.4	4.5	3.2	4.2	4.5	4.6	4.2	5	3.9	4	4.3	4.5	4.6	5.8	2.8	5.4	2.9	4.7	2.6	2.9	3.4	3.5	4.7	5.9	3.1	5	4	5	4.2	4.8	4.1	5.3	3.9	2.8	6.1	4.5	5.2	5.1	3.6	2.9
Neu5Ac(a2-8)Neu5Ac(a2-3)Gal(b1-3)GalNAc(b1-4)[Fuc(a1-2)]Gal(b1-4)Glc	3	2.6	3.6	3	2.8	2.1	2	3	2	2.2	2.8	2.5	2.6	1.8	2.3	2.1	3.4	2.4	2.4	2.4	2.4	2.8	2.6	2.3	2.7	2.5	2.7	2.1	2.3	2.1	2.5	2.9	3.5	2.3	3.2	2.4	3.3	2.8	3.1	2.3	3.2	2.3	2.2	4	2.8	2.3	3.4	2.6	2.1
IdoA2S(a1-4)GlcNS6S(a1-4)IdoA2S(a1-4)GlcNS6S	2.7	2.3	3.3	2.3	3.3	1.8	3	2.3	2.2	2.4	3	2.2	2.4	2.5	2.4	2	3.7	2.7	2.3	2.9	2.1	2.1	2.7	3.2	3.1	1.8	2.4	1.8	2	2.2	2.1	2.9	3.3	2.3	2.7	2	3	2.7	2.7	2.3	2.9	2.6	2.1	3	2.5	3	2.4	2.3	2.2
L-Man(a1-2)L-Gul	1.3	1.4	1.6	1.7	1.3	1.4	1.5	1.4	1.4	1.7	1.1	1.6	1.4	1.7	1.3	1.2	1.6	1.5	1.4	1.3	1.1	1.7	1.4	1.8	1.5	1.4	1.3	1.6	1.5	1.5	1.3	1.9	1.2	1.2	1.5	1.5	2.6	1.8	1.3	1.4	1.1	1.5	1.1	1.9	1.1	1.4	1.6	1.5	1.7
GlcNAc(b1-2)Rha(a1-2)Rha(a1-3)Rha(a1-3)GlcNAc(b1-2)Rha(a1-2)Rha(a1-3)Rha	3.4	3.1	3.8	3.2	2.5	2.1	2.3	2.8	2.6	2.8	3.3	2.1	3.2	2.3	2.9	2.3	3.6	2.4	3.2	2.2	2.3	3.4	2.8	2.6	3.2	2.6	2.5	2.1	2.1	1.9	2.3	2.6	2.6	2.6	3.6	2	3.2	2.8	4	2.3	4.4	2.4	2.2	4	3.4	2.9	3.1	2.7	2.1
Fuc(a1-3)[Gal(b1-4)]Glc	2.1	1.7	2.1	1.6	2.1	1.7	1.8	1.7	1.8	1.6	1.7	1.7	1.7	2	1.9	1.8	2.1	1.7	1.6	1.8	1.4	2	1.8	2.8	2	1.6	1.4	1.6	1.6	1.5	1.8	1.9	2.5	1.5	1.5	2.1	3	1.4	1.8	2	1.5	2	1.5	1.8	1.5	1.7	1.3	1.5	1.6
Neu5Ac(a2-6)Gal(b1-4)GlcNAc(b1-2)[Gal(b1-4)GlcNAc(b1-6)]Man(a1-6)[Gal(b1-4)GlcNAc(b1-2)Man(a1-3)]Man(b1-4)GlcNAc(b1-4)[Fuc(a1-6)]GlcNAc	4.8	3.8	5.2	4.3	4.1	3.2	3.1	5	3.5	3.4	4.5	3.2	3.9	3.6	3.5	3	5.9	2.8	3.7	3.8	3.3	5.1	4.5	3.8	4.2	4.1	3.8	3.1	3.6	2.8	3.5	3.8	3.9	3.1	4.6	3	4.7	4.7	5.4	3.6	5.6	4.5	3.5	5.9	5	4.1	4.9	3.9	3.3
Man(a1-2)[Glc(b1-3)]Man(b1-3)Man(b1-3)Rha(a1-3)Glc	4.2	3.5	4	3.1	3.2	1.8	2.4	3.5	2.2	2.9	2.5	2.4	2.5	1.8	2.2	2	3.5	2.5	2.4	2.3	2	4.2	2	2	2.5	2.1	3	2.8	1.9	2	1.9	3.5	2.4	2.8	3.1	2.3	5.3	2	3.6	1.8	4.5	2.1	1.6	4.8	3.9	2.2	3.6	3.1	3.1
Gal(b1-3)[Gal(b1-6)]GalNAc	2.6	2.7	3	1.6	2.8	1.7	2.1	2.2	1.6	2.1	2.1	1.8	1.5	1.9	1.7	1.7	2.3	2.6	2.1	1.9	1.5	2	2	2.2	2.1	1.8	1.6	1.9	1.3	1.7	1.6	2.9	2.8	1.7	1.9	2.1	3.8	1.9	2.2	1.5	2.7	1.7	1.4	2.5	2.4	1.4	1.9	2.1	2.3
Gal(b1-4)GlcNAc(b1-3)Gal(b1-4)GlcNAc(b1-3)Gal(b1-4)GlcNAc(b1-6)[Gal(b1-3)]GalNAc	5.8	7.7	7.6	7.6	3.8	4.5	2.7	8.8	4.2	3.8	8	6	6.6	5.2	6.6	4.2	7.9	3.1	5.3	6.2	4.4	8	6.2	5.3	5	4.9	5.2	3.7	4	2.9	3.3	3.9	6.5	5.9	7.7	4	6.3	6.4	7.7	7	7.2	3.2	5.1	9.8	6.4	6.9	7.5	4.6	4.8
Gal(b1-4)GlcNAc(b1-2)[Gal(b1-4)GlcNAc(b1-4)]Man(a1-3)[Man(a1-3)[Man(a1-6)]Man(a1-6)][GlcNAc(b1-4)]Man(b1-4)GlcNAc(b1-4)[Fuc(a1-6)]GlcNAc	3.5	3.8	4.2	4.5	4.1	3.6	3.5	4.6	2.8	3.6	4	3.7	4.1	3.1	4.2	3.2	4.6	2.9	3	3.2	3.6	4.8	4.3	3	4.4	3.6	3.6	2.6	2.9	3.7	3.2	4.4	4.7	3.5	4.9	3.2	5.1	4.4	4.7	3.1	5.3	3.9	2.8	5.9	4.6	4.1	5.2	3.5	2.4
Fuc(a1-3)[Gal(b1-4)]GlcNAc(b1-2)[GlcNAc(b1-4)]Man(a1-3)[Gal(b1-4)GlcNAc(b1-2)[Gal(b1-4)GlcNAc(b1-6)]Man(a1-6)]Man(b1-4)GlcNAc(b1-4)[Fuc(a1-6)]GlcNAc	4.4	4.7	5.5	5.2	3.4	3.5	3.8	5.3	3.3	3.7	4.9	3.6	5.3	3.8	4.9	3.4	5.6	3.2	4.8	3.7	4.2	4.7	5.5	4.3	4.8	3.8	4.4	3	2.7	3.1	3.5	4.1	4.6	3.9	4.7	4	5.2	3.8	5.4	3.6	5.4	3.7	3.4	5.8	5	5.1	5	3.6	2.9
Fuc(a1-2)Gal(b1-4)GlcNAc(b1-3)Gal	2.4	3	2.6	2	2.3	1.7	1.9	2.6	1.7	2.6	1.9	1.9	1.6	1.8	1.6	1.7	2.3	1.9	2.2	1.9	1.6	3.1	1.9	1.9	1.4	2.1	2.5	1.8	1.9	1.7	2	1.7	2.1	1.6	2.1	2	3.5	2.4	2.8	1.8	2.4	1.5	1.8	2.9	2	1.7	2.3	1.8	2
GlcNAc(b1-2)Man(a1-3)[GlcNAc(b1-2)[GlcNAc(b1-6)]Man(a1-6)]Man(b1-4)GlcNAc(b1-4)[Fuc(a1-6)]GlcNAc	3.5	3.6	3.9	3.5	3.3	2.3	2.9	4.2	2.8	3	3.9	2.4	3.3	2.2	3	2.8	4.6	3.2	3.3	2.7	3	4.1	4.1	2.8	3	3.2	3.1	2.5	2.1	2.2	2.9	3.6	3.6	3.2	4.3	2.5	3.9	4	4.5	3.2	4.4	3.4	2.6	4.9	4	3.1	4	2.2	2.1
GalNAc(b1-4)GlcA(b1-3)Gal(b1-3)Gal(b1-4)Xyl	2.3	3.3	2.8	3.6	2.8	2.5	3.9	2.7	2.1	3.8	2.1	2.8	2.6	2.8	2.8	3.3	3.9	3.6	2.5	3.1	2.8	4.4	5	2	3.5	3.3	3.8	1.9	2.2	3.9	2.1	4.4	4.3	1.8	5	2.1	6.8	3.3	4.2	3.2	4.6	3.2	2.1	4.6	3.7	3.3	4.2	2.3	2.7
Neu5Ac(a2-6)Gal(b1-4)GlcNAc(b1-2)Man(a1-3)[Neu5Ac(a2-6)Gal(b1-4)GlcNAc(b1-2)[Neu5Ac(a2-6)Gal(b1-4)GlcNAc(b1-6)]Man(a1-6)]Man(b1-4)GlcNAc(b1-4)GlcNAc	4.1	4.4	5.3	4.6	4.8	3.5	3.8	4.7	3.7	4.6	4	3.5	4.4	4	4.2	3.7	6	4.1	3.7	3.8	4.4	5	4.6	4.5	5.3	4	4.3	3.2	3.3	3.6	3.4	5.4	4.2	4.2	5.2	3.5	5.8	4.8	5.4	3.4	6	4.9	3.1	5.5	5.3	4.5	5.3	4.3	3.2
Gal(b1-3)Gal(b1-3)Gal(b1-3)Gal(b1-4)Glc	2.9	3.5	3.8	3	2.8	2	2.8	2.5	1.9	2.2	2.4	1.9	2.9	2.3	2.6	2.1	3.7	2.2	3.4	2.2	2	2.1	2.8	3.3	2.8	2.5	2.6	1.8	2.2	1.6	2.2	1.8	3.4	1.9	2.1	2.3	4.3	1.9	3.3	2.3	3.1	2.7	1.8	3	2.7	2.9	2.1	2.4	2.3
Neu5Ac(a2-6)Gal(b1-4)GlcNAc(b1-2)Man(a1-3)[Gal(b1-4)GlcNAc(b1-2)[Gal(b1-4)GlcNAc(b1-6)]Man(a1-6)]Man(b1-4)GlcNAc(b1-4)[Fuc(a1-6)]GlcNAc	4.5	4.1	4.4	4.7	4.7	3.7	3.9	4.9	3.3	4	3.8	3.8	4.7	4.3	4.1	3.7	5.6	4.2	3	4.7	4.7	5.2	5.3	3.8	5	3.8	4.3	3.1	3.5	3.9	3.8	5.5	5	3.6	5.7	3.8	5.4	5.2	5	4.4	5.4	4.4	3.1	6.6	5	4.6	5.7	4.1	3
Xyl(b1-2)[Man(a1-3)][Man(a1-6)]Man(b1-4)GlcNAc(b1-4)[Fuc(a1-6)]GlcNAc	4	3.8	4.2	3	3.4	2.2	2	3.2	2.3	2.8	3.2	2.5	2.7	2.1	2.1	2.1	3.8	3.2	2.8	2.8	2.3	3.4	2.4	2.9	3	2.5	2.5	2.3	2.1	2.5	1.8	3.5	3.3	2.7	2.9	2.5	3.9	2.5	3.2	2.1	4.2	2.2	1.7	3.7	3.6	2.6	3.4	3	2.9
GlcNAc(b1-4)GlcNAc	2.4	1.9	2.7	1.6	2.4	1.7	2	1.9	1.9	1.8	2.1	1.7	1.4	1.9	1.6	1.6	2.2	1.8	1.9	2	1.4	1.5	1.6	3.2	2	1.6	1.7	1.8	1.8	1.7	1.4	1.6	1.7	1.7	1.8	2.2	3	1.8	2.1	1.4	1.9	2.1	1.5	1.7	1.7	1.8	1.8	1.7	2
GlcNAc(b1-3)GalNAc	1.9	2.6	2.6	1.6	2.2	1.5	2	1.4	1.7	1.7	1.5	1.5	1.5	1.8	1.6	1.6	2.2	2.2	1.9	1.7	1.4	1.6	1.7	3	1.9	1.6	1.8	1.7	1.3	1.6	1.6	2.1	2.4	1.5	1.9	2.1	3.6	2	2.4	1.4	2	1.8	1.5	1.6	2.1	1.6	1.4	1.7	1.7
Neu5Ac(a2-3)Gal(b1-4)GlcNAc(b1-6)[Gal(b1-4)GlcNAc(b1-2)]Man(a1-6)[Gal(b1-4)GlcNAc(b1-2)Man(a1-3)]Man(b1-4)GlcNAc(b1-4)GlcNAc	3.5	3.5	4.7	4.2	4.1	2.9	3.6	3.7	3.2	4.2	3.2	3.3	3.5	3.1	3	3.4	4.6	3.6	2.9	3.2	3.3	4.2	4.7	3.4	4.4	3.1	3.1	2.3	2.6	3.4	2.9	4.2	3.5	2.6	4.4	2.9	5.3	3.5	4.4	3.1	4.6	4	2.3	4.8	4	3.5	4.2	3.3	3.5
Gal(b1-4)GlcNAc(b1-2)Man(a1-3)[GlcNAc(b1-2)Man(a1-6)][GlcNAc(b1-4)]Man(b1-4)GlcNAc(b1-4)GlcNAc	5.2	4.4	4.7	4.3	4.3	2.7	2.9	3.6	2.4	2.7	4.4	3.7	4.1	3.4	3.8	2.2	4.1	3.4	3.2	4.6	3.5	4.3	3.9	3.4	4.8	2.9	3.7	2.9	2.8	3.5	2.6	4.4	5.2	3.3	3.6	3.7	3.9	3.7	3.9	3.3	5	3.1	2.3	5.8	4.4	4.6	4.6	3.2	2.7
Neu5Ac(a2-6)Gal(b1-4)GlcNAc(b1-2)Man(a1-3)[Gal(b1-4)GlcNAc(b1-2)Man(a1-6)]Man(b1-4)GlcNAc(b1-4)GlcNAc	4.2	3.5	4.3	4.2	3.9	2.7	3.3	3.8	2.6	2.9	5	3.1	4.4	3	3.8	2.9	4.3	3.8	3.3	3.7	3.8	3.7	4.6	3.9	4.6	2.8	3.8	3	2.7	3.8	2.7	4.8	5.1	3.3	3.9	3.5	3.8	2.9	3.6	2.8	4.6	3.3	2.2	5.1	3.9	4.5	4.4	3.2	3.1
GlcA(b1-4)GlcNAc(a1-4)IdoA(a1-4)GlcNAc6S	2.4	2.8	4.3	2.4	2.3	1.5	2	2.7	2.2	2.8	2.2	2	2.1	1.6	2.1	1.8	3.1	2.5	2.5	2.1	2.1	3.1	1.9	2.6	2.3	2.6	2.2	2	1.7	1.7	2	1.9	2.1	2	2.5	1.9	4.4	2.2	3.5	2.1	3.1	2.7	1.8	3.8	2.8	2.1	2.6	2.1	2.1
GlcNAc(b1-2)Man(a1-3)[GlcNAc(b1-2)Man(a1-6)]Man(b1-4)GlcNAc(b1-4)GlcNAc	3.2	4.5	3.8	3	2.5	2.6	2.3	2.8	2.6	2.7	3.4	1.9	4.1	2.5	3.7	2.5	4.4	3.2	4.1	2.2	2.6	3.2	3.8	3.4	3	3.1	2.8	1.9	2.3	1.7	2.6	2.3	4.4	2.5	3.2	2.7	4.8	2.9	4.4	2.7	4.1	3.2	2.2	4	3.4	3.9	3.1	2.7	2.4
Gal(b1-4)GlcNAc(b1-2)[Gal(b1-4)GlcNAc(b1-4)]Man(a1-3)[Gal(b1-4)GlcNAc(b1-2)[Gal(b1-4)GlcNAc(b1-4)]Man(a1-6)]Man(b1-4)GlcNAc(b1-4)[Fuc(a1-6)]GlcNAc	4.5	4.2	6.4	5.1	4.5	3.5	4.3	5.6	4	4.1	4.7	3.5	4.6	3.9	4.8	4	6.2	3.7	4.4	3.7	4.3	5.8	5.3	4.6	5.2	4.9	4.3	3.6	3.9	4.1	3.7	5.2	4.1	4.3	5.8	3.5	5.5	5.3	6.1	3.5	6.2	5.5	2.9	6.5	5.8	4.3	5.5	4.3	3.7
Neu5Ac(a2-3)Gal(b1-3)[Fuc(a1-4)]GlcNAc(b1-3)[Gal(b1-4)GlcNAc(b1-6)]Gal(b1-4)Glc	3.8	3.8	3.6	3.5	3.2	3.1	4.2	3.2	3.1	3.9	2.6	2.7	3.8	2.6	3.6	3.1	5.2	3.8	2.6	3.2	3.6	4.1	3.8	3.8	4.3	3.2	2.9	2.1	2.6	3.9	2.4	4.9	3.7	2.8	4.3	2.8	5.9	3.5	4.9	2.8	5.3	3.4	2.1	4.5	4.7	3.9	4.3	3.1	2.2
Man3Me(a1-3)[Man3Me(a1-6)]Man(b1-4)GlcNAc(b1-4)GlcNAc	1.7	2.3	3.1	2.7	2.9	2.4	2.5	3.1	2	2.5	2.8	2.8	2.1	2.8	2.7	2.4	3.3	2.3	2.3	3.1	2.5	3.3	3.9	2.6	2.9	2.2	2.2	1.7	2.1	2.7	2.3	2.6	3.6	2.1	4.2	2.4	4	2.9	3	3	2.7	2.8	2.3	4.2	2.7	3.2	3.1	2.1	1.8
IdoA2S(a1-4)GlcNS6S	1.7	2.3	2.1	1.4	2.1	1.3	1.9	2.2	1.4	2.2	1.4	2	1.5	1.7	1.8	1.6	1.5	2	2	1.8	1.4	2.4	2.1	1.7	1.5	1.4	2.1	1.6	1.6	1.7	1.9	2	2.3	1.4	2	1.9	3.3	2	1.9	1.8	1.9	1.3	1.8	2.7	1.7	1.7	1.9	1.6	1.9
Man(b1-4)Gal(a1-4)Rha	2.7	2.4	2.9	2	2.1	1.5	2.3	1.5	1.8	1.9	2.4	1.5	2	1.7	2	1.5	2.4	2.1	2.3	1.7	1.8	1.6	2	3.9	2.3	1.7	2.4	1.8	1.4	1.9	1.7	1.8	3.5	1.6	1.3	2.8	4	1.8	2.3	1.6	3	1.8	1.8	1.8	2.1	2.3	1.5	1.7	1.8
Neu5Ac(a2-9)Neu5Ac(a2-9)Neu5Ac(a2-9)Neu5Ac(a2-9)Neu5Ac	2.3	2.6	3.4	2.8	2.6	2	2.9	3	2.2	2.6	2.9	2.2	2.4	2	2.2	2	3.4	2.5	2.5	2.2	2.3	2.9	2.9	2.7	2.8	2.5	2.5	1.9	1.9	2.3	2.2	2.4	2.9	2.2	2.6	2.2	3.5	2.4	3.2	2.1	3.1	2.6	1.9	3.4	2.8	2.8	2.7	2.4	2.2
Gal(b1-6)Gal(b1-4)Glc	1.8	2.2	2.6	1.8	2.2	1.4	2.1	1.9	1.6	1.8	2.1	1.3	1.5	1.5	1.5	1.9	2.3	2.2	1.9	1.6	1.5	2	1.9	2.3	1.6	1.6	1.6	1.7	1.4	1.6	1.9	2.2	2	1.4	2.1	1.5	3.6	2.1	2.2	1.9	1.9	2.1	1.9	2.3	2.2	1.4	1.7	1.7	1.7
Gal(b1-3)GalNAc	2	2.3	1.6	1.6	2.2	1.5	1.9	1.5	1.8	1.4	1.6	1.6	1.5	2.2	1.5	1.7	1.5	2	1.5	1.6	1.4	2.1	1.8	2.3	1.6	1.5	1.7	1.5	1.4	1.6	1.6	2	2.7	1.4	1.8	1.8	3.6	1.9	2	1.9	1.8	1.4	1.6	2.1	1.5	1.7	1.7	1.5	2
Gal(b1-4)GlcNAc(b1-2)Man(a1-6)[GlcNAc(b1-2)Man(a1-3)]Man(b1-4)GlcNAc(b1-4)GlcNAc	2.9	3.7	2.9	3.4	2.6	2.2	2.7	3.4	2.1	2.9	2.9	2.3	3	2.7	2.7	2.5	3.7	2.4	2.9	2.6	2.2	3.5	3.5	2.5	3	2.7	3	1.8	2.5	2.3	2.8	2.9	3.6	2.4	3.2	2.4	4.6	2.4	3.3	2.7	3.4	2.9	2.1	4.4	3.1	2.7	3	2.5	2
Glc(b1-3)GalNAc	1.8	2.2	1.5	1.5	2	1.5	1.6	1.8	1.5	1.6	1.7	1.8	1.6	2	1.4	1.5	1.7	1.8	1.6	1.6	1.4	2.2	1.7	1.9	1.5	1.5	1.9	1.4	1.6	1.7	1.7	2	1.8	1.5	1.8	1.7	3	1.9	1.7	1.4	1.5	1.6	1.5	2.5	1.4	1.5	1.7	1.5	1.6
Fuc(a1-3)[Gal(b1-4)]GlcNAc(b1-6)Gal(b1-4)Glc	2.1	2.2	2.7	1.8	1.9	1.8	2.4	2.4	1.8	2	2.1	1.9	1.5	1.7	1.8	2.1	2.9	2	1.7	1.9	1.9	2.4	2.6	2	2.2	1.6	1.9	1.7	1.9	1.5	1.8	2.2	2.1	1.6	2.7	2	3.7	2.4	2.4	1.9	2.3	2.4	1.7	2.4	2.2	2	2.4	1.9	1.8
Neu5Ac(a2-3)Gal(b1-4)GlcNAc(b1-6)[Fuc(a1-2)Gal(b1-3)]GalNAc	3.1	2	4.7	4.7	4.5	3.4	5.2	4.3	2.4	5.4	1.8	3.8	3.7	3	3.7	3.3	5.8	4.5	3.1	3	3.5	5.3	5.6	2.6	4.6	4.1	3.8	2.2	2.3	4.1	3.3	5.3	3.8	2.8	6.1	2.1	6.8	4.7	4.8	3.3	5.6	5.2	2.5	5.7	4.6	3.5	5.4	3.4	3.5
Man(b1-4)GlcA(b1-3)GlcNAc(a1-2)Gal	2.8	3.5	3.8	2.5	2	1.9	2.8	3	2	1.7	2.7	1.8	2.6	1.8	2.3	2.3	3.9	1.9	3.5	2	2.1	3.2	2.8	2.4	2	2.6	1.8	1.9	2.2	1.6	2.4	1.7	2.1	2	2.9	1.8	4.5	2.3	3.7	2.6	3	2.7	2.2	3.4	3.4	2.4	2.4	2.3	2.3
Fuc(a1-3)[Gal(b1-4)]GlcNAc(b1-2)Man	1.8	2.4	2.9	1.9	2.2	1.5	2	2.5	1.8	2.7	1.9	1.7	1.5	1.8	1.6	1.8	2.5	2.3	2	1.9	1.7	3	2.2	1.9	1.8	1.9	2	1.8	1.8	1.6	1.7	3	1.7	1.5	2.7	1.9	3.8	2	2.1	1.6	2	2.1	1.3	3.2	1.9	1.5	2.4	1.8	1.9
Rha(a1-2)Rha(a1-2)Rha	1.7	2.5	2.8	1.7	1.8	1.4	1.7	1.7	1.7	1.9	2	1.6	1.4	1.5	1.6	1.4	2.5	1.8	2.1	1.6	1.6	2.3	1.5	2.5	1.6	1.6	1.7	1.6	1.7	1.7	1.9	1.8	2	1.4	1.9	1.7	3.4	1.7	2.2	1.9	1.6	2	1.5	2.1	1.8	1.7	1.8	1.5	1.7
Rha(a1-3)Rha(a1-2)Gal	2.4	2.1	3.2	2	1.9	1.4	2.2	1.5	2.1	2	2.4	1.7	1.8	1.8	1.9	1.5	2.6	2.1	2.3	1.7	1.4	1.7	1.7	4.1	2.5	1.2	2.2	1.7	1.5	1.9	1.5	1.7	3	1.7	1.3	2.7	4	2	2.6	1.6	2.5	2.1	1.7	1.6	2.1	2.1	1.5	1.5	1.8
Neu5Ac(a2-3)Gal(b1-4)GlcNAc(b1-3)Gal(b1-4)Glc	3	3.2	3.1	3.2	2.8	2.4	2.3	3.6	1.8	2.6	3.5	2.5	2.5	2.4	3.1	1.6	2.9	2	2.7	2.9	2.1	4	3.3	2.4	3.2	2.6	2.4	1.8	2.1	2.5	2.3	2.8	4	2.2	3.6	2.3	2.6	2.8	3.3	3.3	3.3	2.2	2.2	4.8	2.9	2.8	3.4	2.7	2
Neu5Ac(a2-3)Gal(b1-3)GalNAc(b1-4)[Neu5Ac(a2-3)]Gal(b1-4)Glc	4	2.9	3.2	3.3	3.3	2.6	2.4	3.2	2.2	2	3.6	2.5	3.2	2.9	2.7	2.3	3.5	2.4	2.3	3.2	2.6	3.2	3.5	2.6	3.3	2.4	3	2	2.2	2.8	2.6	3.2	4.2	2.5	2.9	2.6	3.4	3.2	2.9	2.7	3.2	2.5	2	4.2	3.3	3.3	3.6	2.7	1.9
GlcNAc(b1-4)GlcNAc(b1-4)GlcNAc(b1-4)GlcNAc(b1-4)GlcNAc(b1-4)GlcNAc(b1-4)GlcNAc(b1-4)GlcNAc(b1-4)GlcNAc(b1-4)GlcNAc	10.3	9.6	10.7	11.4	8.6	7.3	5.8	8.7	6.1	8.1	7.4	8.3	10.8	6.1	9	8.8	10.9	7.1	7.7	7.4	8.8	10	9.1	7.2	10.3	8	9.5	7.7	6	9	5.6	11.4	6.7	9.7	9.5	8.1	7.9	7.8	11	7.2	12.2	9.1	4.8	11.4	10.9	8.9	10.5	8.8	7
Neu5Ac(a2-3)Gal(b1-4)GlcNAc(b1-2)[Neu5Ac(a2-3)Gal(b1-4)GlcNAc(b1-4)]Man(a1-3)[Neu5Ac(a2-3)Gal(b1-4)GlcNAc(b1-2)[Neu5Ac(a2-3)Gal(b1-4)GlcNAc(b1-6)]Man(a1-6)]Man(b1-4)GlcNAc(b1-4)[Fuc(a1-6)]GlcNAc	4.9	6.5	7.3	6	4.7	3.8	3.6	6.7	4.6	3.9	6.3	4.9	6.5	4.9	5.9	3.6	7.3	3.5	5.7	4.4	5	7.6	5.4	4.7	5.1	4.6	4.2	3.5	4.5	3.1	3.4	4.5	5.2	5.3	6	3.5	5.8	5.8	7.3	5.7	6.9	5.2	4	8.3	6.3	6.3	7.2	5.1	4.4
Glc(a1-4)Glc	1.5	2	2.1	1.4	1.5	1.5	1.8	1.5	1.7	1.8	1.5	1.5	1.6	1.7	1.5	1.4	1.8	1.3	1.4	1.5	1.4	2.1	1.5	2.7	1.6	1.5	1.5	1.4	1.4	1.5	1.6	1.4	2.3	1.4	1.2	1.9	3	1.6	1.7	1.5	1.4	1.9	1.5	1.9	1.5	1.7	1.3	1.2	1.6
Gal(b1-4)GlcNAc(b1-2)Man(a1-3)[GlcNAc(b1-2)[GlcNAc(b1-6)]Man(a1-6)]Man(b1-4)GlcNAc(b1-4)[Fuc(a1-6)]GlcNAc	3.9	4.1	4.1	4.5	3.4	3	3.3	4.1	2.7	3.2	3	2.4	3.6	3.1	3.7	2.6	4.7	2.9	3.2	2.8	3.4	4.7	4.2	2.8	3.8	3.3	3.8	2.7	2.5	3.1	3.2	3.7	4.5	3.1	4	2.5	4.4	3.4	4.4	3.2	4.6	3	2.3	5.6	4.2	3.6	4.4	3.2	2.2
Fuc(a1-3)[Gal(b1-4)]GlcNAc(b1-2)Man(a1-3)[Gal(b1-4)GlcNAc(b1-2)[Gal(b1-4)GlcNAc(b1-6)]Man(a1-6)]Man(b1-4)GlcNAc(b1-4)GlcNAc	4.2	4.7	4.5	4.7	3.4	3.4	3.9	3.5	3.7	4.3	3.8	3.2	4.6	3	4.6	3.3	5.7	4.2	3.9	2.8	3.5	5.1	4.9	3.6	4.5	3.5	3.7	2.2	2.5	3.5	3.1	4.4	5.2	3.4	5.1	3.9	6.1	3.2	5.6	3.7	5.6	4.6	2.1	5.3	5	4.4	4.8	3.7	3.5
Xyl(b1-2)[Man(a1-3)]Man(a1-4)Gal(b1-6)Man	2.5	2	2.7	2	2.5	1.9	1.9	1.9	1.8	1.7	2.5	1.8	1.8	2.4	2	1.8	2.3	2	2.2	2.3	1.7	2	2.3	2.8	2.4	1.6	2	1.7	1.8	2.1	2	2.2	3.1	1.8	1.8	2	2.8	2	1.9	1.8	2.4	2	2	2.4	2.1	1.9	1.9	1.8	1.5
Gal(a1-2)[Gal(a1-3)]Man(a1-2)Man	2.4	2.6	2.4	1.7	2.6	1.8	1.8	1.7	1.7	1.6	2.1	1.9	1.8	2.2	1.7	1.8	2	2.3	1.9	2	1.7	2.3	2	2	1.9	1.5	2.3	1.6	1.7	1.6	1.8	2.5	2.9	1.9	2	2.3	3.3	2.1	2.1	2	2.3	1.6	1.8	2.8	1.8	1.8	2	2.1	2
Neu5Gc(a2-3)Gal(b1-4)GlcNAc(b1-2)Man(a1-3)[Neu5Gc(a2-3)Gal(b1-4)[Fuc(a1-3)]GlcNAc(b1-2)Man(a1-6)]Man(b1-4)GlcNAc(b1-4)GlcNAc	4.7	5.9	5.8	5.3	4.6	3.4	3.7	5.7	4.2	3.8	5.2	3.1	5.2	3.8	5.4	2.5	6.5	3.7	5	3.1	4.6	5.8	5.5	4.5	4.6	4.4	3.9	3.5	3.6	3	3.9	4.3	4	4.6	5.8	3.3	6.3	5	6.9	3.8	6.3	4	3	6.8	5.8	5.4	5.4	4.1	3.1
GlcA3S(b1-3)Gal(b1-4)GlcNAc(b1-2)Man	3.1	2.9	4.6	3.3	2.2	1.4	1.5	3.6	2.1	3	2.4	2	2.4	1.8	2.4	1.8	3.9	2.3	2.4	2	2.3	4.9	2.8	2.3	2	3.2	2.1	1.9	2.8	1.7	2.1	2.3	1.6	1.6	3.4	1.9	4.8	3.1	4.1	2	3.4	3	1.8	4.8	3.1	2.1	3.8	2.9	2.7
GalNAc(a1-4)GalNAc	1.8	2.3	2.5	1.7	1.9	1.5	1.7	1.6	1.7	1.7	1.9	1.3	1.5	1.7	1.5	1.5	2	1.9	2.1	1.6	1.3	2.1	1.3	2.6	1.7	1.3	1.8	1.7	1.6	1.7	1.6	1.5	2.1	1.3	1.6	1.9	3.2	1.8	1.9	1.7	1.9	2	1.6	2.1	2.1	1.4	1.5	1.5	1.7
Fuc(a1-2)Gal(b1-3)GlcNAc(b1-3)Gal(b1-4)GlcNAc(b1-6)[Gal(b1-4)GlcNAc(b1-3)]Gal(b1-4)Glc	3.4	4.5	5	4.1	3.5	2.4	3.2	3.2	3.3	3.6	3.7	2.6	4.2	2.6	4.2	2.7	4.8	3.7	4.3	2.2	3.2	4.3	4.4	4.2	3.3	3.4	3.2	2.5	2.5	2.7	3.1	3.5	3.6	3	4.2	3	6.4	4	5.2	2.5	5	3.9	2.5	4.6	4.8	3.8	3.9	2.8	2.6
Fuc(a1-2)[GalNAc(a1-3)]Gal(b1-3)[Fuc(a1-4)]GlcNAc(b1-3)Gal(b1-4)Glc	3.8	2	3.6	3.3	3.9	2.9	2.8	2.9	2.2	1.9	4.1	2.6	3	3.1	2.7	2.5	4	2.7	3	3.9	2.6	3	3.5	4.4	3.7	2.3	2.6	2	2.6	3.2	2.3	3.3	4.4	2.7	3.2	2.8	2.8	3.6	2.9	2.5	3.6	2.9	2.3	4.2	3.6	3.4	3.5	2.2	2
Gal(b1-4)Glc(b1-6)[Gal(b1-4)]GlcNAc	2.8	2.7	3	2.3	2.4	1.7	2.1	1.9	1.6	2.2	2.9	1.9	1.9	2.1	1.8	1.6	2.6	2.5	2.5	2.5	1.6	2	2.5	3	2.5	1.4	2	1.9	1.9	2.1	1.7	2.7	3.6	2	1.8	2.2	2.6	2.2	1.8	1.6	2.8	1.9	1.7	2.8	2.4	2.1	2.4	1.9	1.6
Gal(b1-4)GlcNAc(b1-2)[Gal(b1-4)GlcNAc(b1-4)]Man(a1-3)[Gal(b1-4)GlcNAc(b1-2)[Gal(b1-4)GlcNAc(b1-4)][Gal(b1-4)GlcNAc(b1-6)]Man(a1-6)]Man(b1-4)GlcNAc(b1-4)GlcNAc	4.9	3.9	5.9	4.9	5.1	3.3	4.9	5.3	4.3	5.3	4.7	3.6	4.3	4	4.1	3.9	6.3	4.6	4	3.6	4.5	5.1	5.4	3.7	5.5	3.9	4.1	3.5	3.8	3.3	3.4	5.6	4.2	3.7	5.7	3.2	4.8	4.8	5.6	3.9	5.9	5.3	3.2	6.1	5.3	4.6	5.3	4.3	3.7
Fuc(a1-2)Gal(b1-3)GlcNAc(b1-3)Gal(b1-4)[Fuc(a1-3)]GlcNAc6S(b1-3)Gal(b1-4)Glc	3.6	5.2	4.3	4.5	2.3	2.7	1.9	5.4	2.2	2.4	5.3	3.5	4.2	3.5	4	2.5	4.5	2.6	3.4	2.9	3.5	4.6	4.7	3.2	3.2	3.1	3.8	2.1	2.3	2.1	3.1	3.1	4.9	2.9	4.6	2.5	4.2	4	4.2	3.7	4.8	2.5	2.7	6.1	3.9	4	4.9	3	2.1
Man(a1-2)Man(a1-3)[Man(a1-2)Man(a1-6)]Man(a1-6)[Man(a1-3)]Man(b1-4)GlcNAc(b1-4)GlcNAc	3.2	3.1	4.5	3.1	4	2.6	3.4	3.8	2.5	3	3.4	2.8	2.9	2.5	2.3	2.8	5.1	3.2	3.1	2.9	2.5	3.3	3.6	3.4	3.9	3.2	2.5	2.5	2.5	3.1	2.7	4	3.9	2.8	3.9	2.5	4.1	3.5	4.1	2.5	4.1	3.7	2.4	4.3	3.5	2.7	3.4	2.6	3.1
Fuc(a1-2)Gal(b1-3)GlcNAc(b1-3)Gal(b1-4)[Fuc(a1-3)]GlcNAc(b1-6)[Neu5Ac(a2-3)Gal(b1-3)[Fuc(a1-4)]GlcNAc(b1-3)]Gal(b1-4)Glc	4.9	4.2	6.4	4.9	4.3	3.2	3	5.3	3.2	3.5	5.1	3	4.1	3.7	3.6	3	6.1	2.6	4.6	3.8	3.7	5.7	3.8	4	3.9	4.4	3.1	3.4	3.7	2.5	3.1	3.7	3.3	3.1	4.6	2.5	5.2	4.1	5.9	4.3	5.2	3.9	3.3	6.2	4.7	4.3	4.9	4	3.8
Neu5Ac(a2-3)Gal(b1-4)GlcNAc(b1-2)Man(a1-3)[Gal(b1-4)GlcNAc(b1-2)[Gal(b1-4)GlcNAc(b1-6)]Man(a1-6)]Man(b1-4)GlcNAc(b1-4)GlcNAc	4.3	4	5	4.1	4.2	3.2	3.4	4.1	3.3	3.5	3.9	2.8	3.3	3	3.1	2.7	4.5	3.3	3.8	3.6	3	3.9	3.6	3.6	3.9	3	3.7	2.9	3	3.3	2.5	4.1	4.2	3.4	3.8	3.1	5.1	3.8	4.3	2.9	5	3.4	2.6	4.8	4.5	3.3	4	3.9	3.3
Neu5Ac(a2-6)Gal(b1-4)GlcNAc(b1-2)Man(a1-3)[Man(a1-3)[Man(a1-6)]Man(a1-6)]Man(b1-4)GlcNAc(b1-4)GlcNAc	4.6	4.5	5	5.2	4.1	3.6	3.9	4.7	3.7	3.3	4.2	3.1	5.4	3.8	5.3	2.9	6.6	4.2	5.5	3.4	4.3	4.3	6.4	4.5	5.3	5	3.3	2.5	3.2	2.2	4.1	4	4.2	3.9	5	3.1	4.7	4.2	6	3.9	6.1	5.3	2.4	6	5.6	5.2	5.1	3.3	2.9
GlcNAc(b1-2)Rha(a1-2)Rha(a1-3)Glc(a1-4)Rha(a1-3)GlcNAc(b1-2)Rha(a1-2)Rha(a1-3)Glc(a1-4)Rha	3	3	3.4	2.9	3.2	2.3	2.8	3.3	2.1	2.8	2.9	2.4	2.6	2.2	2.4	2	3	2.5	2.6	2.3	2.3	3.5	2.7	2.3	2.7	2.6	2.7	2	2.2	2.4	2.5	3.2	3.7	2.3	3	2.4	3.8	2.4	2.9	1.9	3.7	2.3	2.1	4.2	2.8	2.6	3.2	2.6	2.6
Fuc(a1-3)[Gal(b1-4)]GlcNAc(b1-2)Man(a1-3)[Fuc(a1-3)[Gal(b1-4)]GlcNAc(b1-2)Man(a1-6)][Xyl(b1-2)]Man(b1-4)GlcNAc(b1-4)[Fuc(a1-3)]GlcNAc	3.3	3.3	5.3	4.4	3.9	2.7	3	4.4	3	2.7	4.4	3.8	4.4	3.7	4	2.7	5	3.1	3.6	3.5	3.4	4.2	3.8	3.6	4	3.3	3.5	3.1	2.9	2.7	2.6	4.6	4.1	3.3	4	2.8	3.5	4.1	4.7	3.5	5	3.5	2.8	5.6	4.3	4.2	4.4	3.5	2.5
Neu5Ac(a2-6)Gal(b1-4)GlcNAc(b1-2)Man(a1-3)[Neu5Ac(a2-3)Gal(b1-4)GlcNAc(b1-2)Man(a1-6)]Man(b1-4)GlcNAc(b1-4)GlcNAc	3.7	4.2	3.6	3.8	4	3	3.1	4.1	2.9	3.4	3.9	3.4	3.8	3.4	3.4	3.2	4.2	3.1	3.1	3.5	3.6	4.7	4.5	3.1	3.9	3.4	3.7	2.1	2.9	2.6	3.5	3.7	3.9	3	4.5	3.1	5.3	3.6	4.7	4.1	4.7	3.1	2.7	5.5	3.7	3.7	4.7	3.1	2.9
Man(a1-3)Man(a1-3)Man(a1-2)Man(a1-2)Man	3.8	2.7	2.8	3	2.5	2.3	2.2	3.2	1.7	1.6	3.2	2.7	3.2	2.6	2.8	2.1	2.4	2.1	2	3.2	2.6	3.4	3.3	1.9	3.2	2.3	3.1	1.7	1.8	2.9	2.3	3.6	4.2	2.1	3	2.7	2.7	3.5	2.3	2.9	3.2	1.9	1.9	5.4	2.7	3.1	3.7	2.8	1.8
GlcA(b1-4)GlcNAc(a1-4)GlcA(b1-4)GlcNAc(a1-4)GlcA(b1-4)GlcNAc(a1-4)GlcA(b1-4)GlcNAc(a1-4)GlcA(b1-4)GlcNAc(a1-4)GlcA(b1-4)GlcNAc(a1-4)GlcA(b1-4)GlcNAc(a1-4)GlcA(b1-4)GlcNAc(a1-4)GlcA(b1-4)GlcNAc(a1-4)GlcA(b1-4)GlcNAc(a1-4)GlcA(b1-4)GlcNAc	16.2	14.8	17.2	16.4	15.8	14.7	13	14.4	12.8	13.9	14.3	12.9	15.9	13.5	14.8	13.8	17.2	16.2	15.7	13.6	14.5	15.1	18.8	15.3	16.8	14.5	15	12.9	11.9	15.2	12	16.5	13.6	15.4	17.3	12.6	12.7	14.2	17.7	14.2	17.8	16.6	11.5	16.5	16.2	16.1	15.5	14.9	14.1
Neu5Ac(a2-3)Gal(b1-4)GlcNAc(b1-6)[Gal(b1-4)GlcNAc(b1-2)]Man	2.4	3.9	3	3	2.6	2.3	2.5	3.1	2.4	2.7	2	2	3.7	3.2	3.3	2.7	3.6	2.7	3.5	2.5	2.2	3.4	4	3	3.2	2.6	2.3	1.9	2.1	1.9	2.2	2.7	3.9	1.9	3.7	1.9	5	2.1	4	2.5	3.6	2.9	2	4.1	3.1	3.3	2.9	2.1	2
GlcA(b1-3)Xyl(a1-3)GlcA(b1-3)Xyl(a1-3)GlcA(b1-4)Xyl	2.9	2.9	2.5	2.5	3.1	1.8	2.3	3.6	1.8	2	3.2	2.6	2.4	3	2.8	1.6	3.8	2.1	2.9	3	2.6	3.9	3	2.2	3	2.4	2.1	1.5	2	2.2	2	2.5	3	2.4	3.3	2.6	2.4	3.1	3.5	2.7	2.9	2	2.7	3.6	2.9	3.3	2.4	2.7	2.3
Fuc(a1-2)[Gal(a1-3)]Gal(b1-4)GlcNAc(b1-3)Gal(b1-4)Glc	4.7	3.7	3.5	3.2	3	2	2	3.6	1.9	2.1	3.6	3.3	3.2	2.4	2.9	1.7	3.2	2.4	2.1	2.8	2.6	3.7	2.5	2.3	2.6	2.4	3.5	2.2	1.8	1.6	2.1	3	4.4	2.6	2.9	2.6	3.4	3.3	3	2.8	3.5	2	2.1	5.7	3.4	3.3	4	3	2
Neu5Ac(a2-3)Gal(b1-3)GlcNAc	2.7	2.7	2.6	2.2	2.2	1.6	2	2.1	2.2	2.5	2.4	2.1	2.1	2	1.8	1.6	2.3	2.6	2.1	1.9	1.6	2.4	2	1.9	1.8	1.9	2.2	2	1.7	2.2	1.9	2.9	2.8	1.8	2.3	2.4	4	2	2.3	1.7	2.9	1.7	1.8	3.4	2.3	1.6	2.3	2.2	2.3
GlcNAc(b1-3)Gal(b1-4)GlcNAc(b1-6)[Gal(b1-3)]GalNAc	3.4	3.9	4.9	2.6	2.4	1.9	2.2	4.2	2	2.5	4	1.7	2.7	2	3.2	2	4.5	2.1	2.8	2	2.9	4.8	3.3	2.6	2.4	3.6	2.2	2.4	2.9	2	2.6	2.3	2.3	2.1	3.9	1.9	4.6	4.1	4.6	2.9	3.7	3.4	2.4	4.7	3.3	2.5	3.7	2.9	2.5
Neu5Ac(a2-3)GalNAc	2	2.7	2.1	1.6	2.1	1.6	1.9	1.6	1.9	1.9	1.9	1.8	1.6	2	1.8	1.6	1.7	2.1	1.9	1.6	1.5	1.9	1.6	2.4	1.7	1.5	1.9	1.7	1.5	1.5	1.8	2	3.1	1.5	1.7	2.3	3.6	1.3	2	1.6	2.3	1.7	1.7	1.8	1.6	1.8	1.8	1.8	2.1
Man(a1-2)Man(a1-3)[Man(a1-6)]Man(a1-6)[Man(a1-3)]Man(b1-4)GlcNAc(b1-4)GlcNAc	2.5	2.6	3.1	2.9	3	2	2.8	2.8	2	2.8	2.4	2.4	2.9	2.4	2.3	2.6	3.2	2.6	2.6	2.5	2.1	3.2	3.4	2.8	3.1	2.6	2.8	1.9	2.2	2.4	2.4	3.2	3.6	2.1	3.1	2.3	4.3	2.5	3.3	2.7	2.9	2.6	2.1	3.9	2.7	2.8	3	2.1	2.2
Glc(a1-3)Glc(a1-6)Glc(a1-6)Glc	2.4	3.1	3.2	2.1	2.2	1.5	2	2.4	1.6	2.1	2.2	1.9	1.9	1.8	1.8	1.5	2.5	2.2	2.4	2	1.5	3.2	1.8	2.3	1.6	2	2.5	1.8	1.7	1.6	1.9	2.2	2.7	1.6	2	2	3.2	2.6	2.4	2.2	2.6	1.7	1.8	3.2	2.3	1.6	2.1	1.7	2.1
Fuc(a1-2)Gal(b1-4)[Fuc(a1-3)]GlcNAc(b1-6)[Fuc(a1-3)[Gal(b1-4)]GlcNAc(b1-3)]Gal(b1-4)Glc	3.3	3.7	5	3.5	3.5	2.4	2.9	3	2.9	2.9	4	2.1	3.3	2.2	2.9	2	4.4	2.8	3.7	2.5	2.4	3.1	3	3.5	3	2.6	2.3	2.4	2.4	2.4	2.3	2.8	3.9	2.7	2.7	3	4.4	3.4	4.4	2.3	4.4	3.2	1.7	3.9	3.7	2.9	3.1	3.5	3
Rha2Me3Me(a1-2)D-Ara(b1-3)Rha(b1-4)Xyl(b1-4)[Man(a1-3)D-Rha(a1-3)][Gal(a1-2)]Fuc(a1-3)[Xyl(b1-4)]Glc	3.7	2.5	4.5	3.2	4	2.6	3	3	2.9	3.1	4.1	2.6	3.5	2.5	2.8	2.5	4.7	3.1	3.3	2.9	2.9	2.9	3.9	4.6	3.9	3.1	2.9	2.9	2.3	3.3	2.4	3.4	4.2	3.1	3	2.7	3.7	2.4	4.1	2.4	4.1	3.3	2.1	3.5	3.7	3.5	2.9	2.7	2.6
Neu5Ac(a2-6)Gal(b1-4)GlcNAc(b1-2)Man(a1-3)[Gal(b1-4)GlcNAc(b1-2)Man(a1-6)]Man(b1-4)GlcNAc(b1-4)[Fuc(a1-6)]GlcNAc	4.5	5.3	5.9	5.4	3.5	3	2.8	5.6	3.5	3.2	5.1	3.8	4.9	4	4.3	3.4	6	3.1	4.6	2.9	3.4	6.7	4.2	3.9	3.8	3.7	3.7	2.4	3.2	2	3	3	4.1	3.7	5.1	3.3	6.3	4.2	6.1	4.1	6	3.9	3.3	7.4	5.1	3.9	6.1	4	3.8
Fuc(a1-2)Gal(a1-3)Gal(b1-3)GalNAc	2.3	2.7	3	2	2.5	1.5	1.9	2.5	1.5	2.2	2.1	1.9	1.7	1.8	1.7	1.5	2.3	2.1	2.2	2	1.4	3.1	1.5	1.9	1.6	2.1	2.3	1.8	2.3	1.7	1.8	2.1	2.2	1.6	1.9	2.2	3.6	2.2	2.6	1.7	2.3	1.6	1.9	3.2	2.5	1.8	2.5	1.9	2
Neu5Ac(a2-6)Gal(b1-4)GlcNAc(b1-2)Man(a1-6)[GlcNAc(b1-2)Man(a1-3)][GlcNAc(b1-4)]Man(b1-4)GlcNAc(b1-4)GlcNAc	3.9	3.7	5.7	4.1	4.5	2.3	2.7	4.3	3.1	3.7	3.6	3.3	3.5	2.9	3.7	3.2	5	3.2	3.5	3	3.8	3.8	4.8	3.8	4.9	3.3	3.6	2.6	2.8	3.2	2.8	4.2	3.7	3.2	4.2	2.1	3.6	4.4	4.7	2.8	5	3	2.8	5.5	4.5	3.5	4.8	3.7	3.7
Neu5Ac(a2-6)Gal(b1-4)[Fuc(a1-6)]GlcNAc(b1-2)Gal(b1-4)[Fuc(a1-6)]GlcNAc(b1-2)Man(a1-3)[Gal(b1-4)GlcNAc(b1-2)Man(a1-6)]Man(b1-4)GlcNAc(b1-4)[Fuc(a1-6)]GlcNAc	3.7	3.8	5.3	4.2	3.2	3.2	3.2	4.5	2.9	2.5	4.3	3.1	4.2	3.3	3.7	2.7	4.8	2.7	4.3	3.4	3.8	4.3	4.6	3.8	3.9	3.5	3.1	2.7	2.8	2.3	2.8	3.5	4.1	3.4	4	2.8	4	4	4.8	3.9	4.9	3.4	2.1	5.1	4.4	4.4	4.3	3.5	3
Araf(b1-3)Araf(b1-2)Araf(b1-2)Araf	1.6	1.9	2.8	1.8	2.1	1.5	2	2.2	1.5	2	1.7	2	1.5	1.8	1.6	1.9	2.5	1.9	1.9	1.6	1.8	2.2	2.2	1.6	1.7	1.6	1.8	1.9	1.6	1.5	1.7	2.2	1.6	1.7	2.7	1.9	3.5	2	2	1.7	1.6	2.1	1.8	2.4	1.7	1.7	1.8	1.5	1.6
Fuc(a1-3)[Gal(b1-4)]GlcNAc(b1-2)[Gal(b1-4)GlcNAc(b1-4)]Man(a1-3)[Gal(b1-4)GlcNAc(b1-2)[Gal(b1-4)GlcNAc(b1-6)]Man(a1-6)]Man(b1-4)GlcNAc(b1-4)GlcNAc	4.1	4.3	5.1	4.3	4.6	3.1	3.7	4.1	3.6	3.8	4.5	3.5	4	3.9	3.9	3.4	5.2	3.9	3.5	3.9	4.2	3.8	4.8	4.1	5	3.2	3.9	2.9	3.2	3.5	3.7	3.8	5	3.6	4.4	3.3	5.2	4	4.6	3.5	5.2	4.8	2.8	5.6	4.6	4.5	4.5	4.2	3.9
Glc(a1-6)Glc(a1-3)Glc(a1-3)Glc	2.2	2.7	2	2	2.1	1.5	1.9	2.1	1.8	2.1	2	1.9	1.7	2	1.9	1.7	2.2	2.4	1.8	1.9	1.6	2.8	2	1.7	1.7	1.7	2.1	1.9	1.6	1.8	1.9	2.5	2.6	1.7	2.4	1.9	4.1	2.1	2.4	1.6	2.5	1.5	1.8	3	2.2	1.7	2.4	1.8	2
Araf(b1-2)Araf	1.5	1.5	1.5	1.5	1.4	1.4	1.5	1.5	1.4	1.6	1.4	1.5	1.6	1.9	1.3	1.3	1.1	1.4	1.5	1.7	1.2	2	1.7	1.9	1.4	1.4	1.5	1.5	1.4	1.6	1.4	1.8	1.5	1.4	1.6	1.7	3	1.7	1.5	1.6	1.2	1.6	1.5	2.3	1.2	1.4	1.4	1.5	1.5
Fuc(a1-2)Gal(b1-4)[Fuc(a1-3)]GlcNAc(b1-2)Man(a1-3)[Fuc(a1-3)[Gal(b1-4)]GlcNAc(b1-2)Man(a1-6)]Man(b1-4)GlcNAc(b1-4)GlcNAc	3.4	3.3	4.5	3.2	3.5	2.6	2.9	3.7	2.6	2.4	4.4	2.9	3.5	3.1	3.2	2.5	4.4	3	2.9	3.3	3.2	3.3	3.8	2.9	3.8	2.8	2.8	2.4	2.5	2.7	2.8	3.7	4.1	3.3	3.6	2.7	3.8	3.7	3.9	2.9	4.2	2.8	2.5	4.3	3.8	3.5	3.1	3.3	2.8
Man(a1-2)Man(a1-2)Man(a1-3)[Man(a1-3)[Man(a1-6)]Man(a1-6)]Man(b1-4)GlcNAc(b1-4)GlcNAc	4.1	3.8	5.2	3.9	2.9	2.8	2.9	4.9	2.6	3.1	4.6	3	3.6	2.8	3.3	3	5.4	3.3	2.9	3	3.5	4.4	4.2	3.3	3.3	3.7	3.1	3	2.9	2.3	3	3.7	3.4	3.2	4.7	2.6	4.6	4.6	4.9	3.3	4.6	3.2	2.9	5.8	4.2	3.7	4.3	2.8	2.8
Neu5Ac(a2-3)Gal(b1-3)GalNAc	1.9	2.1	1.9	2.1	2.3	1.9	2.2	2.3	1.7	2.1	1.9	2.1	1.7	2.5	1.8	1.9	2.3	2	1.5	2.1	1.6	2.6	2.8	2.1	2.4	1.8	2.1	1.6	1.6	2	1.7	2.5	2.7	1.5	2.8	1.7	4.5	2.8	2.3	2.5	2.4	2	1.9	3	2	1.9	2.5	1.6	2.1
Gal(b1-4)Gal(a1-3)2-4-diacetimido-2-4-6-trideoxyhexose	1.7	2.5	1.7	1.9	2.2	1.5	1.7	2.2	1.6	2	1.6	1.5	1.6	2.6	1.8	1.9	1.8	1.6	1.9	2	1.4	2.6	2.5	2.1	1.8	1.6	2	1.5	1.5	1.6	2	1.8	2.6	1.4	2.5	1.7	4.1	1.9	2.2	2.2	2.1	2	1.7	3.2	1.5	1.9	1.9	1.7	1.5
GlcNAc(a1-4)GlcA(b1-4)GlcNAc(a1-4)GlcA(b1-4)GlcNAc(a1-4)GlcA(b1-4)GlcNAc(a1-4)GlcA(b1-4)GlcNAc(a1-4)GlcA	7.2	7.6	10.9	7.9	5.8	5.6	4.7	8.4	5.5	4.2	8.2	4.7	8.6	7	8.3	6	10.5	4.1	7.8	6.8	6.9	6.4	8.1	7.6	6.8	7.9	4.5	6.3	5.5	3.9	5.1	6.3	4	6.8	7.7	5	7.4	8.8	10.2	7.8	9.6	5.9	4.9	8.5	8.7	8.6	7.1	7.9	6.1
Glc(a1-2)Glc(a1-6)Glc(a1-6)Glc	2.7	2.3	2.6	1.9	2.3	1.9	1.7	1.8	1.9	1.7	2.2	1.5	1.9	2.2	1.9	1.5	2	2.1	1.9	2.1	1.6	1.9	2.1	3.1	2.3	1.5	2.1	1.6	1.8	2	1.7	2.1	3.1	1.9	1.9	2.3	2.8	2.3	1.8	1.8	2.5	1.8	1.7	2.7	2.2	2	2.3	1.9	1.9
Neu5Ac(a2-8)Neu5Ac(a2-3)Gal(b1-3)GalNAc(b1-4)[Neu5Ac(a2-8)Neu5Ac(a2-3)]Gal(b1-4)Glc	4.5	3.5	4.1	4.1	4.3	3.6	3.2	4.3	2.8	2.9	5.3	3.4	4.4	3.7	4.1	3	4.4	2.7	3.6	4.7	4.4	4.6	4.8	3.3	4.7	3.1	3.9	2.4	2.8	3.8	3.4	4.2	6.2	3.4	4.6	3.6	4.2	4.2	3.9	4.3	4.7	3.1	2.9	6.2	4	4.6	4.7	3.6	2.7
Neu5Ac(a2-3)Gal(b1-4)GlcNAc(b1-6)[Gal(b1-4)GlcNAc(b1-3)]GalNAc	3.3	2.6	3.2	2.9	3.4	2.4	2.4	3	1.9	2.3	3.2	2.3	3	3.1	3	2.2	3.3	2.4	2.7	3.2	2.7	3.1	3.2	3.4	3	2.6	2.4	1.9	2.2	2.6	2.1	2.8	4.2	2.3	2.9	2.7	3.1	3	3.1	2.9	3.1	2.9	2.4	3.8	2.9	3.2	3	2.1	2.1
Neu5Ac(a2-3)Gal(b1-4)GlcNAc(b1-4)[Gal(b1-4)GlcNAc(b1-2)]Man(a1-3)[Neu5Ac(a2-3)Gal(b1-4)GlcNAc(b1-2)Man(a1-6)]Man(b1-4)GlcNAc(b1-4)GlcNAc	5.4	4.6	6.3	5.6	5.1	2.8	2.5	6.1	3.6	4.1	4.2	4.2	5.1	3.8	4	3.5	5.4	3.5	3.7	3.7	3.9	6.2	4.4	4.4	4.7	4.5	4.8	3.4	3	2.7	3	5.4	4	4	5.1	2.9	4.1	4.3	5.9	3.6	6.1	4.6	3.5	7.1	5	4.2	6.1	4.1	4.6
GlcNS(a1-4)IdoA(a1-4)GlcNS(a1-4)GlcA(b1-4)GlcNAc6S(a1-4)GlcA(b1-4)GlcNS6S(a1-4)IdoA2S(a1-4)GlcNAc(a1-4)GlcA	7.8	6.5	9.7	8.6	7.8	3.3	5.4	6.8	6.9	5.8	5.4	6	6.2	6.6	7.4	6.8	9.8	6.1	6.4	5.1	6.4	6.7	6.9	6.6	8.4	5.8	5.6	6.7	5.7	5.1	4.3	8.1	4.7	7.5	6.2	5.3	7.3	8	9.6	5.8	9.9	8.5	4	8.6	9.4	6.6	8	7	7
GlcA(b1-4)GlcNAc(a1-4)GlcA(b1-4)GlcNAc(a1-4)GlcA(b1-4)GlcNAc(a1-4)GlcA(b1-4)GlcNAc(a1-4)GlcA(b1-4)GlcNAc(a1-4)GlcA(b1-4)GlcNAc(a1-4)GlcA(b1-4)GlcNAc(a1-4)GlcA(b1-4)GlcNAc	13.6	10.1	13.5	13.3	11.5	9.9	10	13.2	9.6	8.6	13.6	11.4	14.1	13.3	12.5	11.6	13.3	11.4	11.1	12.1	13.7	12.1	15.4	12.8	14.2	10	12.6	10.6	10.8	10.7	8.9	13	13.4	12.5	13.1	12	7.1	13.1	12.4	12.3	14.3	10.1	10.2	15.7	13.4	14.2	14	11	9.8
GlcA(b1-4)GlcNAc(a1-4)GlcA(b1-4)GlcNAc(a1-4)GlcA(b1-4)GlcNAc	3.6	5.9	5.4	3.8	2.2	3.1	3.1	5.1	3	2.2	3.6	2.9	4.2	2.9	4	2.8	6.1	2.3	4.5	2.7	3.4	5.5	4.7	3.3	3.2	3.8	2.4	2.2	3.5	1.8	3.4	2.1	3.5	3	5.1	2	5.4	3.9	5.6	2.8	4.7	3.8	2.1	6	4.3	4.1	4.6	3.2	2
Fuc(a1-2)Gal(b1-4)[Neu5Ac(a2-6)]GlcNAc(b1-3)[Fuc(a1-2)Gal(b1-4)GlcNAc(b1-6)]Gal(b1-4)Glc	3.4	3.5	3.8	3.5	3.9	2.4	3	3.5	2.7	3.5	3	3.3	3.3	2.5	2.6	2.5	4	3.4	2.5	2.6	2.9	3.5	3.4	2.5	3.3	2.5	2.6	2.3	2.6	2.7	2.6	4.5	3.8	2.5	3.7	2.5	4.7	2.9	3.9	2.2	4.1	3.2	1.8	4.4	3.8	2.7	3.8	2.9	3
Neu5Ac(a2-8)Neu5Ac(a2-3)[GalNAc(b1-4)]Gal(b1-4)Glc	2.9	3	2.9	2.5	2.9	2	2.1	2.2	1.8	2.2	2.3	2.1	2.4	2.5	2.2	1.7	3.1	2.2	2.8	2.3	2	2.7	2.5	2.6	2.3	2.2	2.6	1.6	2	1.8	2	2.4	3.3	2.1	2.5	2.2	3.5	1.9	3.1	1.9	3	1.9	2	3.4	2.5	2.2	2.3	2.4	2.2
GlcNAc(b1-3)[GlcNAc(b1-6)]GalNAc	1.5	1.7	3.1	2.1	1.9	1.6	2.2	2.5	1.6	2.5	1.6	2.2	1.4	1.9	1.7	1.7	2.7	2.1	1.7	2	1.5	2.6	2.3	1.8	1.8	1.9	1.8	1.6	1.6	1.6	1.7	2.5	2	1.6	2.5	1.7	3.9	2.2	2.2	1.6	2	2.3	1.6	3.1	1.7	1.6	2.3	1.9	1.7
Gal(b1-4)GlcNAc(b1-2)Man	1.6	2.2	1.6	1.6	2.1	1.7	1.7	1.9	1.6	2	1.6	1.9	1.4	2.3	1.8	1.7	1.9	1.8	1.6	1.9	1.3	2.7	2.8	1.8	1.8	1.8	1.8	1.5	1.3	1.9	2	2.2	2.4	1.5	2.9	1.7	4.5	2.6	2	2.4	2	1.8	1.8	3.6	2.1	2	2.3	1.7	1.5
GlcNAc(b1-2)Rha	1.4	1.8	1.6	1.7	1.6	1.3	1.5	1.9	1.3	1.8	1.6	1.7	1.6	1.8	1.5	1.5	1.5	1.6	1.6	1.5	1.3	2.2	1.7	1.9	1.3	1.5	1.6	1.5	1.4	1.6	1.6	1.7	1.6	1.2	1.8	1.6	3	1.9	1.4	1.6	1.3	1.4	1.3	2.4	1.3	1.5	1.6	1.3	1.4
GlcA(b1-3)Xyl(a1-3)GlcA(b1-3)Xyl(a1-3)GlcA(b1-3)Xyl(a1-3)GlcA(b1-4)Xyl	3.7	4.2	4.5	4.5	3.4	3.3	2.2	4.7	2.8	3.3	5.1	3	4.9	3.6	4.4	3.3	6	3.3	4.8	3.8	3.9	3.2	4.7	3.9	3.5	4	2.8	2.7	2.6	2.8	3.5	3.5	3.3	3.5	4.2	2.7	4.8	3.8	5.6	4.1	5	3.7	2.4	4.7	4.5	4.6	3.7	3.3	3.1
GlcNAc(b1-3)D-Rha(a1-3)Glc(a1-6)GlcNAc(b1-2)Gal	2.9	2.5	3.4	2.9	1.9	1.6	1.8	2.7	1.8	2	2.8	2	2.4	1.9	2.2	1.6	3.3	2.1	2.8	2	2	2.6	2	2.1	2.1	2.2	2	1.8	2.2	1.5	1.6	1.7	2.9	1.9	2.3	2.3	2.7	2.2	2.6	1.8	3	2.2	1.8	3.4	2.8	2.2	2.9	2.2	1.9
Neu5Gc(a2-3)Gal(b1-3)GalNAc	1.7	1.8	3.3	1.9	2.4	1.8	2.6	2.5	1.9	2.3	2.2	2.3	1.6	1.8	1.7	2.1	3	2.1	1.9	2.2	1.9	2.4	2.3	2.2	2.1	2	1.7	1.8	1.6	1.8	1.8	2.4	2.6	1.4	3	2.2	3.3	2.4	2.4	1.9	2.1	2.5	1.8	2.7	2.1	2.1	2.3	1.9	1.8
Neu5Ac(a2-3)Gal(b1-4)GlcNAc(b1-3)[Neu5Ac(a2-3)Gal(b1-4)[Fuc(a1-3)]GlcNAc(b1-6)]GalNAc	3.4	3.5	3.6	2.9	2.8	2.1	2.4	3.6	2.4	2.6	3.3	2.4	2.7	2.1	2.7	1.9	3.6	2.4	2.7	2.3	2.4	3.7	3.3	3	2.8	2.7	2.9	2.1	2.5	2	2.4	2.9	3.4	2.2	3.4	2.4	3.5	3.4	3.5	2.5	4.1	2.7	2.2	4.5	3.5	2.6	3.6	2.6	2.3
Neu5Gc9Me(a2-3)Gal(b1-3)GlcNAc	2.8	2.5	3.2	2.6	2.6	1.8	1.9	2.5	2.1	3	2.2	2.4	2.1	1.7	2	2	2.5	3	1.9	1.9	2	2.7	1.9	2.3	2.2	1.9	2.3	2	1.7	2	1.7	3.4	2.4	1.9	3	2.2	4.4	2.1	2.7	1.5	2.7	2.1	1.7	3.4	2.8	1.8	2.7	2.4	2.3
Fuc(a1-3)[GalNAc(b1-4)]GlcNAc(b1-2)Man(a1-3)[GlcNAc(b1-2)Man(a1-6)]Man(b1-4)GlcNAc(b1-4)[Fuc(a1-6)]GlcNAc	4.4	5	5	4.3	3	3.1	2.3	5.4	3	3	4.7	3.2	5.1	3.9	4.7	3.5	5.5	3.3	3.9	3.4	4.1	4.9	5.2	3.8	4.4	3.6	3.9	2.5	3	2	3.7	2.9	4.9	3.8	4.9	3.1	4.8	4.1	5.2	3.8	5.3	3.1	3.2	6.2	4.3	4.8	4.5	3.2	2.8
Fuc(a1-2)[Gal(a1-3)]Gal(b1-3)GalNAc(b1-3)Gal(a1-4)Gal(b1-4)Glc	2.4	2.8	3.9	2.5	2.9	2.1	2.5	2.6	2.1	2	2.5	2.3	2.2	1.8	2	2.2	3.5	2.8	2.2	2.3	2.2	2.5	2.6	2.5	2.7	2.2	2.3	1.8	1.7	2.1	2.1	3.2	2.7	2.1	3.1	2.1	3.2	2.5	3.2	1.9	2.9	2.5	1.9	2.9	2.6	2.2	2.5	2.5	2.1
Rha(a1-3)Glc(b1-4)[Rha(a1-3)]Glc(a1-2)Glc	2.9	2.4	3.7	2.3	3.1	1.6	2.6	2.1	2.1	2.1	3.3	2.4	2.6	2.4	2.5	1.8	2.9	2.7	2.1	3.1	2.1	1.8	2.8	3.2	3.2	1.4	2.5	2.3	2.3	2.5	1.9	3.4	3.5	2.4	2.2	2.2	3	2.3	2.3	1.7	3.2	2.4	2.1	3	2.8	3	2.7	2.2	2.1
Galf(b1-2)Araf(b1-2)Araf	2.2	2.5	2.6	1.7	1.7	1.5	1.8	1.9	1.6	2	2	1.9	1.7	2	1.4	1.4	2.1	1.6	1.9	1.7	1.4	2.4	1.4	2.1	1.3	1.4	1.9	1.4	1.8	1.6	1.9	1.7	1.7	1.5	1.8	1.7	3.3	1.6	1.8	1.7	1.5	1.6	1.6	2.9	1.8	1.5	1.8	1.5	1.7
Fuc(a1-2)Gal(b1-3)GlcNAc(b1-3)Gal(b1-4)[Fuc(a1-3)]GlcNAc(b1-3)Gal(b1-4)Glc	3	4.9	3	4.5	3.2	2.7	2.8	4.5	2.6	3.4	3	2.3	3.2	4	4.4	3.9	4.3	3.4	4	2.2	2.8	5.2	5.5	2.7	4.3	2.8	3.5	2	2.2	2.2	3.3	3.5	5.3	2.7	4.9	2.4	6.5	3.4	4.6	3	5	3.5	2.4	5.8	3.8	4.2	4.3	2.4	1.9
Fuc(a1-3)[Gal(b1-4)]GlcNAc(b1-6)[Gal(b1-3)]Gal(b1-4)Glc	3.4	3.8	3.8	2.7	2.3	1.8	1.9	2.6	2	2.7	2.7	2.5	2.4	2.2	2.4	1.8	3.4	2.3	2.4	2.1	2.2	2.6	2	2.3	2	2.4	2.3	1.9	2.1	1.7	1.7	2.4	2.7	1.9	2.4	2.2	4.6	1.9	3.4	1.9	3.3	1.9	1.8	3.2	2.9	2.5	2.8	2.2	2.1
Gal(b1-3)GalNAc(b1-3)Gal(a1-3)Gal(b1-4)Glc	4	2.5	3.8	2.7	2.8	2	2.4	2.6	2.1	2.4	4.5	2.3	3.4	2.4	3	1.9	3.8	3.2	3.1	3.4	2.6	1.9	3	4.8	3.8	2	2.8	2.3	2.5	2.6	2	3.6	4.8	2.8	2	2.2	2.8	3	3.3	2.2	4.1	2.9	2.2	3.6	3.4	3.6	3.1	2.5	1.9
Gal(b1-4)[Glc(b1-6)]GlcNAc(b1-3)Gal(b1-4)Glc	2.4	2	4.2	2.4	2.4	1.8	2.8	3.3	2.2	2.9	3	2.2	2.3	1.7	2.1	2.5	4.1	2.4	2.5	2.1	2.3	2.4	3.6	2.3	2.4	2.4	2.4	2.3	1.8	1.8	2.1	2.8	2.5	2.2	3.3	1.8	3.5	3.4	3.7	2.5	3.3	3.7	2.3	3.2	2.8	2.3	2.1	1.9	1.8
Neu5Ac(a2-3)Gal(b1-4)GlcNAc(b1-2)Man(a1-6)[Gal(b1-4)GlcNAc(b1-2)[Gal(b1-4)GlcNAc(b1-4)]Man(a1-3)]Man(b1-4)GlcNAc(b1-4)[Fuc(a1-6)]GlcNAc	4.2	3.7	5.3	5.1	4.7	2.9	3.6	5.1	3.5	4.5	4	3.9	4.4	3	3.8	3.8	6	3.9	3.8	3.2	3.8	5.6	3.9	3.7	4.7	3.5	4.4	3.2	3.6	2.9	2.7	5	3.5	3.1	5	3	5.7	4.2	5.4	3.4	5.4	4.8	2.6	6.3	4.8	4	5.3	3.7	3.6
GalNAc(b1-4)Gal(b1-4)Glc	1.7	2	2.6	1.7	2.7	1.6	2	1.9	1.6	2	1.6	2	1.4	1.9	1.3	1.8	2.4	2.1	1.7	1.9	1.5	2	1.9	1.9	2	1.7	1.9	1.7	1.7	1.7	1.5	2.5	2.2	1.5	2	1.9	3.4	1.9	2	1.8	1.6	2	1.5	2.2	1.7	1.6	2.1	1.5	1.7
GlcA4Me(b1-6)Gal(b1-6)Gal(b1-6)Gal(b1-6)Gal	2.3	2.4	2.9	2	2.6	1.7	2.3	2.1	1.7	2	2.1	1.9	1.7	1.6	1.9	1.8	2.8	2.4	2.1	2.1	1.9	2.5	2.2	2.3	2	1.6	2.1	1.8	1.8	2	1.9	2.9	2.9	1.9	2.3	2.1	3.7	2	2.6	1.8	2.7	2	1.5	2.6	2.6	1.6	2.1	2.2	2
Neu5Ac(a2-3)Gal(b1-3)[Fuc(a1-3)GlcNAc(b1-6)]GalNAc	2.3	2.4	4.2	2.1	2.7	2.1	2.7	3.2	2.5	2.3	3.2	2.3	2.2	2.1	2.1	2.5	4.2	2.5	2.6	2.2	2.2	2.8	3.4	3	2.9	3.2	2.2	2.1	1.9	2	2.4	2.4	3.2	2.1	3.8	1.8	4.2	2.7	3.2	2.6	2.9	3.3	2	3.4	2.8	3	2.6	2.4	2.4
Gal(b1-4)GlcNAc(b1-3)[Fuc(a1-2)Gal(b1-6)]GalNAc	2.3	2.5	2.6	2.2	2.1	1.8	2.2	2.4	1.9	1.8	2.5	2.2	2.2	2.3	2	1.8	3	1.7	2	2.2	2.1	2.7	1.9	2.2	2.5	2	2.3	1.7	1.7	1.5	2.2	2	2.8	2	2.3	1.9	2.8	2.2	2.5	1.9	2.8	2.3	1.7	3.2	2.5	2.3	2.7	2.1	1.7
Neu5Ac(a2-8)Neu5Ac(a2-8)Neu5Ac(a2-3)[Neu5Ac(a2-3)Gal(b1-3)GalNAc(b1-4)]Gal(b1-4)Glc	3.3	3.4	4.6	3.7	2.5	2.2	3	3.4	2.8	3.5	3.2	2.2	3.4	2.4	3.1	2.5	4.4	2.9	2.8	2.4	2.6	3.9	3	3	3.6	3.3	2.8	2.5	2.7	2.7	2.2	3.4	3.2	2.8	3.8	2.8	5.5	3	4.3	2.1	4.6	3	2.2	4.2	4.2	3	3.7	3.2	2.5
Fuc(a1-2)Gal(b1-3)GlcNAc(b1-3)Gal	2.5	2.6	3	2	2	1.9	1.5	2.8	1.7	1.8	2.2	2.1	1.7	1.6	1.8	1.4	2.3	1.8	2.2	1.9	1.7	3.1	1.9	2.2	1.9	2	1.9	1.5	1.9	1.6	1.7	2	2.5	1.5	1.9	1.9	3.1	2.3	2.1	1.9	2.2	1.6	1.8	3	1.9	1.7	2.4	2	2
Neu5Ac(a2-8)Neu5Gc(a2-3)Gal(b1-4)Glc	2.2	2.5	2.9	2.3	2.3	1.7	2.4	2.2	1.8	2	1.8	1.6	2.3	2	2.5	1.8	3.4	2.1	2.4	2	1.9	1.8	2.7	3.1	2.5	2	2.4	1.8	1.6	1.8	2	1.9	2.8	1.6	2.2	1.8	3.4	1.9	2.7	1.9	2.6	2.1	1.9	2.5	2.9	2.4	2.1	2	2.1
Fuc(a1-3)[Gal(b1-4)]GlcNAc(b1-3)[Fuc(a1-3)[Gal(b1-4)]GlcNAc(b1-6)]Gal(b1-4)Glc	2.4	2.8	3.8	3.3	3.5	1.9	2.3	3.5	2.2	3.3	3	3.1	2.8	2.2	2.2	2.4	3.2	2.7	2.6	2.7	2.3	3.8	2.6	2.8	3.3	2.3	2.8	2.2	2.4	2.7	2.2	3.5	2.8	2.4	3.2	2.5	4	2.1	3	2	3.3	2.9	2	4.8	2.7	2.5	3.5	2.4	2.7
GlcNAc	1.6	1.4	1.9	1.3	1.8	1.4	1.4	1.5	1.4	1.7	1.9	1.3	1.3	1.6	1.4	1.5	1.4	1.9	1.5	1.4	1.2	1.8	1.7	2.1	1.7	1.4	1.9	1.5	1.3	1.6	1.2	1.7	1.5	1.2	1.5	1.9	2.5	1.5	1	1.3	1.7	1.5	1.4	2.2	1.3	1.6	1.6	1.6	1.8
GlcNAc(b1-2)Man(a1-3)[Man(a1-3)[Man(a1-6)]Man(a1-6)][GlcNAc(b1-4)]Man(b1-4)GlcNAc(b1-4)[Fuc(a1-6)]GlcNAc	3.4	4.2	4.6	3.4	2.9	2.4	2.6	3.7	2.9	3.1	3.5	2.5	3.5	2.3	3	2.5	4.5	2.6	3.3	2.5	2.6	3.8	3.6	2.7	2.7	3.4	2.9	2.2	3.1	2.1	2.9	2.9	3.4	2.6	3.5	2.3	4.3	3	4.3	2.9	4	3.5	2.8	5.1	3.5	3.1	3.4	2.7	2.5
Rha(a1-3)GlcNAc(b1-2)Rha(a1-2)Rha	2.2	2.7	2.2	1.9	1.9	1.5	1.9	2	1.6	2	2.1	1.8	1.8	2	1.7	1.5	2	1.8	1.9	1.6	1.5	2.3	1.9	2	1.8	1.8	2.1	1.6	1.7	1.6	1.8	1.7	2.9	1.5	2.2	1.6	3.7	1.9	2.3	2	2.2	1.7	1.8	3	2.1	1.8	1.9	1.7	1.7
Rha(a1-3)GlcNAc(b1-2)Rha(a1-2)Rha(a1-3)Rha(a1-3)GlcNAc(b1-2)Rha(a1-2)Rha	2.8	2.7	3.7	3.6	3.6	2.6	3.6	2.7	2.8	2.6	3.2	2.5	3.4	2.3	3.1	2.5	4.9	3.5	3.1	2.5	3	3.4	4.1	2.5	4.6	2.6	3.1	2.4	2.5	3.6	2.8	4.3	4.7	2.7	3.2	2.2	3.6	3.1	3.9	2.4	5	3.6	2.1	3.7	3.9	3.9	3.3	3.1	2.4
Man(a1-3)[Man(a1-6)]Man(b1-4)GlcNAc(b1-4)[Fuc(a1-6)]GlcNAc	2.7	3.4	3.3	2.8	2.8	2	2.1	3.7	2	3.2	2.5	2.3	2.3	2.2	2.1	2	3.4	2.6	2.5	2.1	2.2	4.2	2.7	2	2.4	2.7	2.4	2.2	2.1	2.1	1.7	2.8	2.3	1.9	3.2	1.9	3.9	2.8	3.3	1.9	3.7	2.7	2.1	4.3	3.2	2.1	3.8	2.7	2.6
Rha(a1-2)Gal(a1-3)GlcNAc(a1-3)Rha(a1-3)Rha(a1-2)Gal(a1-3)GlcNAc(a1-3)Rha(a1-3)Rha(a1-2)Gal(a1-3)GlcNAc(a1-3)Rha	3.5	3.5	3.9	3.1	3.3	2.1	2.7	3.3	2.6	2.8	3.1	2.3	3.2	2.3	2.7	2.2	3.4	2.6	2.6	2.6	2.5	3.6	3	2.6	3	2.9	2.6	2.4	2.3	2.4	2.3	3.6	3.5	2.5	3.3	2.7	3.9	2.7	3.5	2.2	3.8	2.5	1.9	4.4	3.2	2.8	3.5	2.7	2.7
Gal(b1-4)GlcNAc(b1-2)Man(a1-3)[Fuc(a1-3)[Gal(b1-4)]GlcNAc(b1-2)Man(a1-6)]Man(b1-4)GlcNAc(b1-4)GlcNAc	3.6	4.1	4.3	3.9	3	3.1	3.3	3.5	2.5	3.3	3.3	2.5	3.9	3	3.6	3.3	5	3.2	3.5	2.5	3.1	4.2	4	3.6	4.1	3.5	3.5	2	2.3	2.1	2.9	3.3	4.6	2.9	4.4	2.4	5.7	2.8	4.8	3	4.6	3.4	2	4.6	4.3	3.8	4	2.8	2.5
Fuc(a1-3)[Gal(b1-4)]GlcNAc(b1-2)Man(a1-3)[Fuc(a1-3)[Gal(b1-4)]GlcNAc(b1-2)[Fuc(a1-3)[Gal(b1-4)]GlcNAc(b1-6)]Man(a1-6)]Man(b1-4)GlcNAc(b1-4)[Fuc(a1-6)]GlcNAc	4.4	3.4	5.2	5	4.3	3.5	3.7	4.4	2.8	3.4	4.9	3.3	4.6	3.5	4	2.9	4.8	2.9	4.1	3.2	4.2	5	4.8	4.4	4.7	3.4	3.8	3	2.9	3.3	3.3	4.3	5.5	3.5	4.7	4.2	4.7	4.2	4.7	4.1	5.6	4.1	2.9	6.3	4.9	4.9	4.8	4	3.5
Neu5Ac(a2-6)GalNAc(b1-3)GlcNAc	3.2	2.8	3.4	2.4	2.2	1.8	2.1	1.9	2.2	2.3	2.9	1.6	2.3	2.2	2.1	1.7	3.1	2.5	2.4	2.6	1.9	2.1	2.2	3.7	2.9	1.6	2.4	1.9	1.9	2.2	1.6	2.1	3.6	1.9	1.4	2.4	4	2.2	2.7	1.9	3.3	2.8	2	2.3	2.7	2.6	2	2.1	1.8
Fuc(a1-3)[Gal(b1-4)]GlcNAc(b1-3)Gal(b1-4)[Fuc(a1-3)]GlcNAc(b1-3)Glc	3.5	2.6	5	4.2	3.5	2.3	3.2	4.3	2.5	4.1	2.6	3.2	2.1	2.4	2.6	2.9	4.8	3.2	2.6	2.3	2.3	4.5	2.8	2.6	3.9	3.5	3.2	2.9	1.8	2.7	2.2	5.1	3	3	5	2.5	5.3	3	4.2	1.7	4.7	3.3	1.9	4.9	4.6	2.1	4.3	3.2	3.1
Gal(b1-3)GlcNAc(b1-2)Man(a1-3)[Gal(b1-3)GlcNAc(b1-2)Man(a1-6)][Xyl(b1-2)]Man(b1-4)GlcNAc(b1-4)GlcNAc	3.5	3.8	3.6	3.6	4.2	3.4	3.8	3.5	2.8	4	3.6	2.7	3.8	3.1	3.8	3.3	4.8	3	3.7	2.7	3	4.8	4.5	3	4.3	3.5	4	2.1	2.3	3.1	2.3	4.5	4.6	3.2	4.7	2.7	5.8	3.9	4.7	3	5.5	4.1	2.6	4.8	4.2	3.8	4.6	3.2	2.8
GlcNAc(b1-6)GlcNAc(b1-6)GlcNAc(b1-6)GlcNAc(b1-6)GlcNAc(b1-6)GlcNAc(b1-6)GlcNAc(b1-6)GlcNAc	3	3.5	3.3	2.7	2.8	2	2.6	2.9	2.1	2.5	3.1	2.3	2.5	2.2	2.4	1.9	3.1	2.5	2.8	2.4	2	3.5	2.6	2.8	2.5	2.5	2.5	2	2.4	2.1	2.1	2.8	3.4	2.1	2.7	2.5	3.8	2.6	3.2	2.4	3.4	2.3	2.1	3.8	2.8	2.4	2.8	2.5	2.6
GlcNAc(b1-3)Fuc	2	1.7	2.1	1.5	2.2	1.4	1.5	1.5	1.7	1.5	1.8	1.6	1.3	1.8	1.6	2	2.1	1.8	1.9	1.8	1.3	1.5	2	2.9	1.8	1.7	1.8	1.7	1.4	1.6	1.7	2	2.1	1.4	1.7	1.8	2.9	1.5	1.8	1.7	1.7	1.8	1.4	1.6	1.4	1.5	1.5	1.4	1.5
Rha(a1-3)GalNAc(a1-3)GalNAc	2	2.2	2.8	2.2	2.5	1.5	2.1	2.2	2.1	2	1.7	2.1	1.7	1.6	1.5	1.8	2.6	2.6	1.9	1.9	1.5	2.3	1.9	2.2	2.2	1.8	2.1	1.6	1.6	1.7	1.7	3	2.2	1.5	2.3	1.9	3.8	1.9	2.2	1.6	1.9	2	1.6	2.4	1.9	1.5	2.3	1.8	1.7
GlcNAc(b1-2)Gal	2.2	2	1.9	1.6	2.1	1.7	1.3	1.6	1.4	1.4	1.7	1.5	1.5	1.5	1.6	1.7	1.5	1.9	1.6	1.6	1.3	2.1	2	1.9	2.1	1.5	2.1	1.5	1.3	1.6	1.4	2.3	2.6	1.4	1.8	2.3	2.7	2.3	1.3	1.5	1.9	1.6	1.7	2.6	1.7	1.3	2.1	1.7	1.6
Gal(a1-3)Gal(a1-3)Gal	2.2	2.7	2.8	1.9	2.3	1.5	1.8	1.8	1.8	2.6	2	1.8	1.4	1.9	1.4	1.7	2.4	2	2.2	1.9	1.5	2.7	1.5	2.3	1.4	1.7	1.9	1.8	1.8	1.6	1.8	2	1.8	1.4	2.1	1.6	4.1	2.1	2.5	1.8	1.8	1.7	1.6	3.1	1.9	1.4	2.1	1.7	2.2
Fuc(a1-2)Gal(b1-3)[Fuc(a1-4)]GlcNAc(b1-3)Gal(b1-4)[Fuc(a1-3)]GlcNAc(b1-3)Gal(b1-4)Glc	3	2.6	4.1	4.4	4.1	2.7	4.4	4.3	3.1	4.8	2.3	3.9	3.8	3.3	3.5	2.9	5.5	4.4	2.6	3.6	3.9	5	6	2.8	4.7	3.9	3.6	2.3	2.6	3.6	3.3	5.6	4.6	2.6	5.9	2.2	3.4	5.1	4.9	4.1	5.1	5	2.4	5.7	4.4	3.5	5.3	3.1	3.3
Gal(b1-3)GalNAc(b1-4)Gal(b1-4)Glc	2.7	2.6	3.3	2.3	2.3	1.7	2.6	1.7	2.1	2.4	2.6	1.9	2.2	1.7	1.8	1.6	2.6	2.4	2.5	1.9	1.6	2.1	2.2	3.5	2.5	1.8	2.3	1.9	1.5	2.2	1.8	2.5	3.1	1.8	1.9	2.7	4	2	2.6	1.5	2.4	2.3	1.9	2.3	2.6	2.6	1.9	2.1	1.9
GlcA(b1-4)GlcNAc(a1-4)IdoA2S(a1-4)GlcNAc6S	2.8	2.5	3.8	2.1	2.3	1.7	2.2	2.8	2.2	2.1	3	1.8	2.4	1.6	2.6	1.9	4.1	2.7	3.1	2.2	1.9	2.6	2.8	2.7	2.2	2.8	2.1	1.6	2	1.7	2.2	1.7	2.5	2.1	2.5	2	3.8	3.2	4	2.7	3.2	2.6	1.9	2.7	3.2	2.4	2.3	2.4	2.3
Fuc(a1-3)[Gal(b1-4)]GlcNAc(b1-2)Man(a1-3)[GlcNAc(b1-2)Man(a1-6)]Man(b1-4)GlcNAc(b1-4)GlcNAc	3.1	4	4.8	3.9	4.5	2.4	2.5	3.5	3	3.1	4.5	2.6	3.7	2.9	3.6	3	4.8	2.8	3.2	3.2	3.2	3	4.3	3.1	4.4	2.3	2.3	2.5	2	3.3	2.8	3.4	3.4	3	3.3	3.6	4.6	3.8	4.3	2.6	4.9	4.2	2.4	3.8	3.8	4.7	3.2	3.6	3.1
Neu5Ac(a2-3)Gal(b1-3)[Fuc(a1-4)]GlcNAc(b1-6)[Gal(b1-3)]GalNAc	2.7	3.1	2.8	2.3	2.3	1.9	2.3	2.1	2.2	2.5	2.3	1.8	2.2	2.2	2.2	2.3	2.7	2.6	2.4	2.3	1.9	2.6	3.2	2.7	2.8	2.4	2.2	2	2	2.5	2	3.1	3.7	2.1	2.8	2.4	4	2.3	3.1	2	3.4	2.2	1.8	3	2.8	2.3	2.7	2.3	2.3
Fruf(b2-1)Fruf(b2-1)Fruf	2.3	2.4	1.9	1.5	1.7	1.7	1.9	1.6	1.8	1.7	1.9	1.5	1.7	2	1.6	1.5	1.7	1.7	1.6	1.7	1.2	2.1	1.4	2.8	1.6	1.5	1.8	1.5	1.4	1.5	1.4	1.9	2.5	1.4	1.4	2.1	3.2	1.7	2	1.7	2	1.6	1.7	2	1.6	1.5	1.4	1.5	1.8
Gal(b1-4)GlcNAc(b1-2)[GlcNAc(b1-4)]Man(a1-3)[Man(a1-3)[Man(a1-6)]Man(a1-6)][GlcNAc(b1-4)]Man(b1-4)GlcNAc(b1-4)GlcNAc	3.9	4.4	5.3	4.4	4.7	3	3.3	4.4	3.2	3.6	4	3.8	4.2	3.4	3.1	2.7	4.8	3.1	4.3	3.3	3.5	4.4	4	3.7	4	3.9	4.2	3	2.7	3.5	2.7	4.4	4.3	3.2	4	2.6	4.5	3.5	4.5	3	4.8	3.8	2.6	5.8	4.2	3.5	4.8	3.4	4
Fuc(a1-2)[Gal(a1-3)]Gal(b1-6)Gal(a1-4)[Fuc(a1-3)]Glc	2	2.2	2	2	2.5	2.1	2.5	2.4	2	2.4	2.4	1.8	1.6	2.5	2.4	2.5	2.6	2.2	2	2	2	2.7	3.1	2.3	2.5	1.8	2.6	1.7	1.9	2	2.1	2.8	3.1	1.8	3.4	2	3.9	2.5	2.5	2.3	2.5	2.1	1.8	3.7	2.1	2.7	2.7	1.9	2.1
Neu5Gc(a2-6)Gal(b1-4)GlcNAc	2.1	2.2	2.7	1.8	2.3	2	1.8	2.4	1.7	2.1	2.3	2	2	2.4	1.8	2.2	2.4	2.1	2	2.1	1.7	2.3	2.5	2.5	1.9	1.8	1.8	1.6	1.6	2	1.9	2.6	3	1.7	2.6	2.1	3.2	2.4	2.5	2.2	1.8	2.4	1.8	2.5	2.2	2	2.2	1.6	1.9
Gal(a1-3)Gal(b1-4)GlcNAc(b1-3)Gal(b1-4)Glc	2.5	2.4	5.2	3.4	3.4	1.9	3.7	4.3	2.3	4.3	2	3.1	1.9	2.1	2.7	2.8	5.2	4.1	2.5	2.1	2.8	4.3	3.4	2.2	3.5	2.8	2.4	2.3	2.1	2.2	2.5	4.9	3.1	2.2	5	1.7	5.6	4.1	3.9	1.6	3.8	4.2	2.4	4.5	3.6	2.1	4.5	3	2.8
Gal(b1-3)GlcNAc(b1-3)Gal(b1-4)GlcNAc(b1-3)Gal(b1-4)Glc	3.6	4.6	4.4	4	2.6	2.4	1.9	3.5	2.5	1.9	3.7	2.5	3.5	2.8	3.3	2.7	5	1.8	3.6	2.2	2.5	3.5	3.5	3.1	3.1	3.3	2.7	1.9	2.5	1.7	2.6	2.1	2.3	2.7	4.4	1.8	5.3	3.2	5	3.4	4.3	2.5	2	4.6	3.6	2.9	3.6	3	1.9
Fuc(a1-2)[GalNAc(a1-3)]Gal(b1-4)GlcNAc(b1-6)[Gal(b1-4)GlcNAc(b1-3)]Gal(b1-4)[Fuc(a1-3)]GlcNAc(b1-3)[Neu5Ac(a2-6)]GalNAc	3.6	5.2	5.5	3.8	3.4	3	3	4.8	3.2	3.1	4	3.5	4.3	3.2	3.9	3.2	5.1	3.3	3.8	2.8	4	4.5	4.5	3.9	3.8	3.9	3.3	2.6	3.4	2.9	3.2	3.5	4.5	3.1	4.4	3.1	4.3	4.1	5.1	3.8	4.6	3.9	2.3	5.4	4.6	4	4.4	3.6	2.6
Neu5Ac(a2-6)Gal(b1-4)GlcNAc(b1-2)Man(a1-6)[Gal(b1-4)GlcNAc(b1-2)Man(a1-3)]Man(b1-4)GlcNAc(b1-4)[Fuc(a1-6)]GlcNAc	5.5	5.2	7.3	5.5	5.6	3	3.2	5	3.8	4.9	3.7	4.3	4.2	3.5	4.4	3.6	6	4.7	5.3	3.7	3.9	5.7	5.6	4.7	5.6	3.7	4.8	4.2	3.3	4.5	3	6	4	3.7	5.8	2.6	5.3	4	6	3.7	6.5	5	3	6.8	6	4.4	5.5	4.5	4.4
Gal(b1-3)GlcNAc(b1-3)Gal(b1-4)[Fuc(a1-3)]GlcNAc(b1-3)Gal(b1-4)Glc	3.8	3.1	5.4	3.4	3.1	1.8	2.9	4.6	2.9	2.8	3.9	3	3.1	2.2	3.2	2.8	5.5	2.1	3.3	2.7	3.3	4.4	4.1	3.2	3.5	3.8	2.6	2.5	2.5	1.9	3	2.6	2.9	2.4	4.4	2	4.7	4.3	5.3	3.1	4.6	3.6	2.7	4.9	3.9	3.1	3.7	3.5	3.2
GlcNAc(a1-4)GlcA(b1-4)GlcNAc	3.1	3.4	2.8	2.2	2.6	1.5	2.2	1.6	1.8	2.2	2.8	1.6	2.2	1.8	1.9	1.5	2.5	2.6	2.3	2.2	1.7	2	1.9	3.4	2.2	1.8	2.2	1.8	1.8	2.2	1.7	2.5	3.2	1.8	1.8	2.9	4.5	1.9	2.6	1.5	2.8	2	1.7	2.5	2.2	2.4	2.1	2.2	2.5
Neu5Ac(a2-8)Neu5Ac(a2-8)Neu5Ac	2.8	2.7	2.6	1.9	2.3	2	2.4	2.3	1.7	2	3.2	1.7	2.5	2.4	2.3	2	2.7	2.5	2.2	2.3	1.8	2.4	2.5	3.1	2.5	1.8	2.6	1.6	2	2	2.1	2.6	3.5	2	2.1	2.2	3	2.6	2.3	2.1	2.8	2.2	2.1	2.8	2.1	2.5	2.4	2	1.9
Man(a1-2)Man(a1-6)[Man(a1-3)]Man(a1-6)[Man(a1-3)]Man(b1-4)GlcNAc(b1-4)GlcNAc	3.2	4.2	3	3.2	2.7	2.6	2.8	3.1	2	2.6	2.9	2.1	3	2.5	2.9	2.2	3.7	2.9	2.4	2.5	2.7	3.8	3	2.3	3.3	2.9	3.3	2.3	2.2	2.4	2.3	3.7	4.1	2.1	3.7	2.3	4.7	3.2	3.9	2.7	4.1	2.2	1.9	4.2	3.6	3	3.6	2.3	2
Neu5Ac(a2-3)Gal	1.5	2.2	2.4	1.5	2.1	1.4	1.8	1.9	1.6	2	1.8	1.8	1.3	1.7	1.3	1.7	2.4	2	1.8	1.8	1.4	2	2.1	2.2	1.9	1.6	2	1.6	1.6	1.5	1.6	2.6	1.9	1.4	2	1.6	3.4	2	1.8	1.5	1.5	1.8	1.7	2.1	1.5	1.4	1.8	1.6	1.4
Fuc(a1-2)Gal(b1-3)[Fuc(a1-4)]GlcNAc(b1-3)[Neu5Ac(a2-6)Gal(b1-4)GlcNAc(b1-6)]Gal(b1-4)Glc	3.1	2.8	3.4	3	3.5	2.7	3.2	2.7	2.4	3.1	3.3	2.3	2.7	3.3	2.4	2.5	3.5	3.1	3.1	2.8	2.9	3.2	3.8	3.2	3.3	2.9	3.1	2	2.3	3	2.7	3.7	4.4	2.5	3.5	2.6	3.9	3	3.3	2.8	3.9	3.1	2	4.1	3.3	2.9	3.1	2.4	2.3
Glc(b1-3)Fuc	1.4	1.7	2.3	1.5	1.8	1.4	1.6	1.7	1.5	1.5	1.5	1.6	1.4	1.8	1.2	1.8	1.9	2.3	1.8	1.4	1.3	1.9	1.7	1.9	1.8	1.2	1.7	1.7	1.5	1.5	1.4	2.4	1.3	1.4	1.8	1.6	3.1	1.7	1.3	1.1	1.3	1.6	1.5	2	1.5	1.5	1.8	1.3	1.4
Neu5Ac(a2-6)Gal(b1-4)GlcNAc(b1-2)[Gal(b1-4)GlcNAc(b1-4)]Man(a1-3)[Gal(b1-4)GlcNAc(b1-2)[Gal(b1-4)GlcNAc(b1-6)]Man(a1-6)]Man(b1-4)GlcNAc(b1-4)[Fuc(a1-6)]GlcNAc	5.2	5.3	5.8	6	4.5	4.3	3.4	5.9	3.6	4.1	6	5.2	5.6	4.2	5	4	6.5	3.9	4.9	5.2	5.1	5.7	5.2	4.5	5.4	5	4.9	3.5	3.6	3.8	4.4	5.1	5.6	4.8	5.7	4.5	5.4	4.9	6	4.9	6.5	4.1	2.9	6.8	5.8	5.5	5.7	4.4	3.8
Neu5Ac(a2-3)Gal(b1-4)GlcNAc(b1-2)Man(a1-3)[Gal(b1-4)GlcNAc(b1-2)[Gal(b1-4)GlcNAc(b1-6)]Man(a1-6)]Man(b1-4)GlcNAc(b1-4)[Fuc(a1-6)]GlcNAc	4.1	4.6	4.3	3.8	3.5	3.1	4.1	3.5	2.9	4	3.7	2.6	3.8	2.9	3.6	3	4.9	4.1	3.8	2.8	3.3	4.1	4.3	3.9	4.1	3.3	3.6	2.3	2.3	3.1	3.2	4.6	4.4	3.3	4.3	3	5.6	3.4	5	3.3	5.3	3.6	2.4	4.4	4.4	3.6	3.9	3.3	3.2
GalNAc(b1-4)GlcA(b1-3)GalNAc	2.1	3	1.9	1.8	1.9	1.6	1.9	1.9	1.6	1.9	1.7	1.6	1.6	2.3	2	1.6	1.9	2.1	2.2	1.8	1.3	2.6	2.5	2.2	1.8	1.8	2.1	1.6	1.4	1.7	1.8	2.3	3.2	1.5	2.6	1.7	4.3	2	2.5	1.6	3	1.5	2	2.7	2	1.9	2.1	1.8	1.8
Gal(b1-4)GlcNAc(b1-2)Man(a1-3)[Gal(b1-4)GlcNAc(b1-2)Man(a1-6)]Man(b1-4)GlcNAc(b1-4)[Fuc(a1-3)][Fuc(a1-6)]GlcNAc	4.5	3.8	4.9	4.1	3.6	2.1	3.3	4.5	2.4	2.7	4.3	2.7	4.4	2.9	3.2	2.8	4	2.9	3.1	3.5	3.4	4.2	3.3	2.9	3.8	3.3	3.7	2.8	2.7	3	2.6	4.6	4.1	3.2	3.7	2.8	4.1	2.9	4.5	3.1	5	3.3	2.5	5.2	3.9	3.5	4.6	3.5	2.7
Gal(a1-2)[Gal(a1-3)]Man(a1-2)Man(a1-2)Man	1.8	2.3	2.2	2	2.2	1.9	2.2	2.2	1.8	2.2	2.1	2.2	1.6	2.1	1.7	2.2	2.6	2.3	2	1.9	1.8	2.8	2.7	1.8	2.3	1.7	2.3	1.7	1.9	1.9	1.9	2.8	2.5	1.6	2.9	2.1	4.2	2.4	2.4	1.9	2.5	2.2	1.8	3	2.1	2	2.6	1.9	1.8
Glc(a1-2)Glc(a1-3)Glc(a1-3)Man(a1-2)Man(a1-2)Man(a1-3)[Man(a1-2)Man(a1-3)[Man(a1-2)Man(a1-6)]Man(a1-6)]Man(b1-4)GlcNAc(b1-4)GlcNAc	5.3	5.3	6.8	5.7	4.2	3	2.6	6.9	3.9	3.5	5.7	4.5	5.2	4	5	3.5	6.6	3.4	4.5	3.8	4.8	6.1	4.5	4.7	4.8	4.1	4.9	3.6	3.2	2.8	3.2	4.8	3.4	4.1	5.3	3.3	4.7	4.4	6.4	4.5	6.6	4.6	3.1	7.7	6.2	5	6.6	5	3.7
D-Fuc(a1-2)Gal(b1-3)GlcNAc(b1-3)Gal(b1-4)Glc	2.3	2.5	3	1.8	2	1.7	2.3	2.5	1.9	2.2	2.5	1.7	1.8	2	2.1	1.7	2.3	1.9	2.3	2.2	1.7	2.9	2.3	2.7	2	1.8	2	1.6	1.9	1.8	2	2	2.7	1.7	2.4	2.3	3.7	2.3	2.6	2.3	2.4	2.1	2	3	2.1	1.9	2.1	1.7	1.9
Man(a1-2)Man(a1-2)Man(a1-2)Man(a1-2)Man	2.4	2.9	2.9	2.3	2.2	1.7	1.8	3.1	1.6	2	2.2	2.2	2	1.7	1.8	1.6	2.3	1.8	1.9	2.1	1.5	3.6	2.1	2	1.9	1.7	2	1.9	2	1.6	1.9	1.8	2.7	1.9	1.8	2	3.3	2.3	2.4	1.9	2.3	1.8	1.9	3.8	2.1	1.9	2.3	2.2	1.7
Glc(a1-6)Glc(a1-3)Glc	1.8	2.1	2.4	1.6	2.1	1.6	1.5	2.2	1.5	1.7	1.9	1.8	1.6	1.6	1.4	1.6	1.5	1.9	1.9	1.7	1.5	2.5	1.8	2.1	1.7	1.5	1.8	1.4	1.6	1.8	1.7	2.1	2.1	1.5	1.7	2.1	2.9	2	1.5	1.6	1.6	1.6	1.8	2.8	1.7	1.5	1.8	1.6	1.7
Neu5Ac(a2-6)GalNAc(a1-3)GalNAc	2.1	2.7	2.1	1.9	2.1	1.6	1.5	2.6	1.7	1.8	2.3	1.9	1.9	2.1	1.9	1.7	2.4	1.7	2	1.6	1.4	2.9	2	2	1.7	1.8	2	1.7	1.6	1.5	2	2.3	2.3	1.4	2.2	1.9	3.1	1.9	2	1.6	2.2	1.7	1.9	3.2	2.1	1.8	2.4	1.8	1.6
Neu5Ac(a2-3)[GalNAc(b1-4)]Gal(b1-4)Glc	2.5	2.4	2.6	1.6	2.4	1.8	2.4	2.1	1.8	2.1	2.5	1.6	2	2	2	1.7	2.8	2.5	2.1	2.1	1.9	2	2.1	3.1	2.4	1.6	2.1	1.7	2	1.9	1.8	2.4	3.1	2	2.2	1.9	3.5	2.5	2.4	2	2.7	2.3	2	2.2	2.2	1.9	2.1	1.8	1.8
Gal(b1-4)GlcNAc(b1-3)Gal(b1-4)GlcNAc(b1-3)Gal(b1-4)GlcNAc	3.5	5.6	3.8	5.5	2.9	4.7	2.4	6.1	2.5	2.9	5.9	4.5	5.4	3.8	5.4	3.8	5.4	2.8	3.9	4.9	4.1	6.1	6.7	3.4	4.7	3.9	4.4	1.9	2.9	2.6	4.5	3.3	6.4	4.2	6.5	2.7	5.2	4.5	5.2	5.8	5.6	2.3	3.5	7.8	4.8	5.5	5.9	3.4	2.6
GlcNAc(b1-6)GlcNAc(b1-6)GlcNAc(b1-6)GlcNAc(b1-6)GlcNAc(b1-6)GlcNAc(b1-6)GlcNAc	3.2	3.5	3.3	2.7	3.3	2.2	2.7	2.3	2.4	2.2	3.3	2.3	2.7	2.3	2.2	2.1	3	2.9	2.5	2.9	2.2	2.8	2.9	3	2.9	2.3	2.6	2	2.2	2.4	2.2	3.3	3.8	2.5	2.9	2.8	3.5	2.6	2.7	2.2	3.3	2.6	1.9	3.2	2.8	2.7	2.8	2.7	2.3
GlcNAc(b1-3)GlcNAc(b1-3)GlcNAc	2.2	2.1	2.4	1.8	2.3	1.6	1.9	1.8	1.8	1.7	1.9	1.6	1.6	1.7	1.6	1.5	2.2	2.1	2.2	2.4	1.5	1.8	2	2.6	2	1.6	2.1	1.6	1.6	1.9	1.7	2.1	2.5	1.6	1.7	2	3.1	1.9	2	1.9	2.1	2	1.7	2.2	1.8	1.5	1.8	1.4	2
GlcNAc(a1-4)GlcA(b1-4)GlcNAc(a1-4)GlcA(b1-4)GlcNAc(a1-4)GlcA(b1-4)GlcNAc(a1-4)GlcA(b1-3)Gal(b1-3)Gal(b1-4)Xyl	6.6	6	8.9	7.1	7.5	6	5.2	8.6	6.4	4.9	8.9	4.4	7.4	6.4	7	4.3	9.2	5.4	7.7	6.4	7.2	7.1	8	8.6	8.6	7.1	3.9	6.7	5.2	6.8	5.6	5.8	4.6	6.9	7.7	5.9	3.2	8	9	6.8	7.8	7.8	5.5	8.3	8	8.7	6.8	6.5	6.6
GalNAc(b1-4)GlcNAc(b1-2)[GlcNAc(b1-4)]Man(a1-3)[Man(a1-3)[Man(a1-6)]Man(a1-6)]Man(b1-4)GlcNAc(b1-4)GlcNAc	4.1	3.6	5.5	4.4	3.3	2.8	2.8	3.5	3.3	2.8	4.9	2.6	3.8	3.4	3.6	2.7	5	2.8	3.5	3.3	3.5	3.4	4.3	4.4	4.4	3.2	2.7	3.1	2.9	3.2	3	3.3	3.9	3.3	3.8	3	4	4.1	4.2	2.9	5	4.1	2.6	4.5	4.5	4.4	3.9	3.2	3.7
Neu5Ac(a2-3)Gal(b1-3)[Fuc(a1-4)]GlcNAc(b1-3)Gal	2.5	2.4	2.6	2.3	2.4	2.3	2.6	3	1.9	1.9	3.4	2.1	2.3	2.5	2.2	2.1	3.5	2.6	2.7	2.9	2.1	2.7	3.2	3.4	3	2.2	2.6	1.7	1.8	2.2	2.2	2.8	3.3	2.2	2.7	2.1	2.5	3	2.7	2.2	3.2	2.3	2.2	3.8	2.6	2.6	2.9	2.1	2
Neu5Ac(a2-3)Gal(b1-4)[Fuc(a1-3)]GlcNAc(b1-6)[Fuc(a1-2)Gal(b1-3)]GalNAc	2.7	2.8	5.8	3.2	2.9	2	3.3	4.8	2.5	4.4	4	3.1	2.8	2.1	3	3.1	5.7	3.4	3	3	3.2	4.7	4.6	2.4	3.6	3.6	3	2.7	2.2	2.5	2.9	3.9	2.8	2.4	5	1.8	5.4	4.7	4.4	2.9	4.6	4.9	2.6	5.3	3.9	3.2	4.2	3.2	3
IdoA(a1-3)GalNAc(b1-4)IdoA2S(a1-3)GalNAc4S(b1-4)IdoA(a1-3)GalNAc(b1-4)GlcA(b1-3)Gal(b1-3)Gal(b1-4)Xyl	6.3	5.6	6.1	7.4	7	4.9	7.5	7.1	5.7	6.8	6.1	5.5	6.1	6.4	7	6.3	8.7	7.9	6.5	5.9	7	9.3	9.7	5.2	8.3	6.6	5.7	4.6	5.1	6.5	5.8	10.2	6.5	6	10	3.2	7.5	7.6	8.9	5.9	9	8	3.5	9.5	8.1	7.2	9.1	6.9	4.3
Neu5Ac(a2-3)Gal(b1-4)GlcNAc(b1-2)Man(a1-3)[Neu5Ac(a2-3)Gal(b1-4)GlcNAc(b1-2)Man(a1-6)]Man(b1-4)GlcNAc(b1-4)GlcNAc	4.8	4.2	4.7	3.9	4.2	3.1	2.7	4.8	3.2	3	5.3	3.4	4	3.1	4.1	2.9	5.9	3.1	4.1	3.5	4.2	4.4	4.8	3.1	4.4	4.1	3.6	2.8	3	2.9	3.1	4.3	4.2	4	4.8	2.9	4.6	5	6	4	5.7	3.4	3.3	5.2	5	4.3	4	4	2.9
Gal(b1-3)[Neu5Ac(a2-6)]GlcNAc(b1-3)Gal(b1-4)Glc	2.5	2.7	2.6	2.3	3	2.1	2.5	2.7	1.5	2.7	2.5	2.1	2	2.1	2.1	2.1	2.2	2.4	2.5	2.2	1.9	3	2.9	2.3	2.6	2.2	1.8	1.7	1.8	2.2	1.8	2.9	3.5	1.9	2.7	2.3	3.9	2	2.3	2	2.9	2.2	1.8	3.5	2.6	2.2	2.7	2	2.4
Fuc(a1-2)[Gal(a1-3)]Gal(b1-4)GlcNAc(b1-3)[Fuc(a1-2)[Gal(a1-3)]Gal(b1-4)GlcNAc(b1-6)]GalNAc	3.7	3.9	3	3.3	3.4	2.3	2.5	2.9	2.4	2.8	2.9	2.2	3.3	2.9	3.2	2	4.3	3.2	3.6	3	2.8	3.4	2.9	3.5	3.2	2.8	2.5	1.9	2.3	2.4	2.5	3.1	4.4	2.6	2.8	2.8	3.2	2.7	3.7	2.9	4.4	2.6	2	3.9	3.4	3.2	3	2.4	2.4
Neu5Ac(a2-6)Gal(b1-4)GlcNAc(b1-2)Man(a1-3)[GlcNAc(b1-2)Man(a1-6)][GlcNAc(b1-4)]Man(b1-4)GlcNAc(b1-4)[Fuc(a1-6)]GlcNAc	5	3.3	6.8	5.3	3.9	3.9	3.6	5.9	3.6	2.9	5.3	3.9	4.6	3.7	4	3.5	6.7	2.8	4.3	3.7	4.3	5.2	4	4.2	4.5	4.4	3.3	3.4	3.4	2.8	2.8	3.1	4.2	3.7	5.1	2.8	4.4	4.2	5.7	3.7	5.5	3.8	3.3	6.9	5	4.7	5	4.4	3.9
GlcA3S(b1-3)Gal(b1-4)GlcNAc	2	1.8	3.1	1.7	2.4	1.7	2.4	2.5	1.7	2.3	2.2	2.1	1.8	1.6	1.5	2.3	3.7	2	2.1	2.2	1.8	1.9	2.6	2.6	2.4	2	2	1.9	1.7	1.5	2	3	2.5	1.5	2.9	1.8	3.3	2.6	2.3	2.1	2.2	2.7	1.8	2.4	2	2	2.2	1.7	1.8
Fuc(a1-2)Gal(b1-4)[Fuc(a1-3)]GlcNAc(b1-2)Man(a1-3)[GlcNAc(b1-2)Man(a1-6)][GlcNAc(b1-4)]Man(b1-4)GlcNAc(b1-4)[Fuc(a1-6)]GlcNAc	3.4	4.4	4.1	3.9	3	2.8	2.8	4.7	2.2	2.8	4.5	3.2	3.8	3.4	3.6	2.7	4.2	2.5	3.7	2.6	3.3	4.6	4	3.1	3.4	3.2	3.5	2.1	2.6	2.2	3.2	3.2	4.6	2.7	3.8	2.5	4.7	3.6	4.6	3.7	4.2	3.1	2.8	5.7	3.6	3.9	4.2	3	2.4
Neu5Ac(a2-8)Neu5Ac(a2-3)[Gal(b1-4)GalNAc(b1-4)]Gal(b1-4)Glc	2.8	3	4.7	2.2	2.7	2.1	2.8	3.5	2.4	2	3.6	2	3	2.4	2.4	1.9	3.4	2.1	3.2	2.8	2	3.5	2.7	3.1	2.8	3	2.4	2.2	2.2	2.1	2.2	2.6	3.2	2.2	2.6	2.4	4.1	3	4	2.8	3.2	2.9	2.3	3.8	3.3	3	3.3	2.5	2.8
Fuc(a1-3)[Gal(b1-4)]GlcNAc(b1-2)Man(a1-3)[Fuc(a1-3)[Gal(b1-4)]GlcNAc(b1-2)Man(a1-6)]Man(b1-4)GlcNAc(b1-4)[Fuc(a1-6)]GlcNAc	4.2	4.2	4	3.9	3.9	2.5	3.3	3.6	3.2	4.3	3.4	2.8	3.8	2.8	3.6	3.6	5	4.1	3	2.4	3.1	4.5	5	2.9	4.5	3.3	3.5	2	2.5	3.3	3	4.3	3.6	3.3	5.1	2.6	5.1	3.5	5.4	3	5.3	4	2.1	5.3	4.2	3.9	4.7	3.7	2.9
Man	1.7	1.9	1.6	1.6	1.6	1.3	1.6	1.4	1.5	1.6	1.5	1.5	1.7	1.8	1.6	1.3	1.3	2.1	1.8	2	1.3	1.6	1.4	2	1.4	1.4	2	1.4	1.4	1.6	1.3	1.9	1.6	1.5	1.3	1.8	2.4	1.9	1.2	1.4	1.4	1.6	1.6	2	1.4	1.3	1.8	1.5	1.7
Fuc(a1-2)Gal(b1-4)[Fuc(a1-3)]GlcNAc(b1-3)Gal(b1-4)[Fuc(a1-3)]GlcNAc(b1-4)[Fuc(a1-3)]Glc	3.7	2.7	4.9	3.4	3	1.9	2.1	4	2.1	2.8	3.1	3.1	3.7	2.5	2.8	2	4.2	2.4	3	2.8	2.6	3	2.9	2.9	2.6	3	3	2	2.1	2	2	3.7	3.3	2.7	3.6	2.2	3.5	2.5	3.6	2.5	4	2.7	2.5	5.1	3.7	3.3	3.5	3	2.7
Gal(a1-3)Gal(b1-3)GalNAc	2.3	2.9	2.5	2.7	2.2	2.5	2.4	3.4	1.7	1.6	2.9	2.4	2.9	2.1	2.7	1.8	2.7	2	2.4	2.1	2.5	3.6	3.1	2.5	2.4	2	2.3	1.2	1.8	1.9	2.4	3	4.2	2.2	2.6	2.1	3.5	2.9	2.3	3	2.8	1.6	2.5	4.2	2	2.9	3	2.4	2
Neu5Ac(a2-3)Gal(b1-4)GlcNAc(b1-2)[Gal(b1-4)GlcNAc(b1-6)]Man(a1-6)[Fuc(a1-3)[Gal(b1-4)]GlcNAc(b1-2)Man(a1-3)]Man(b1-4)GlcNAc(b1-4)GlcNAc	4.7	4.8	5.9	5.5	5.3	2.9	3.4	4.7	3.8	3.4	5.4	3.4	5.1	2.7	4	3.3	5.8	4.3	4	4.2	4.3	4.8	3.7	4.5	5	3.5	3.8	3.6	2.8	3.6	2.8	5.4	5.1	4.3	4	4.1	5.9	3.4	5.9	3.6	6.5	4.3	2.5	5.8	5.4	5	5.3	4.7	3.8
Neu5Ac(a2-3)Gal(b1-4)[Fuc(a1-3)]GlcNAc(b1-2)Man	3.3	1.9	3.5	3.1	3.3	1.8	2.8	2.5	2.1	2	3.8	2.6	3.1	3.1	2.7	2	3.2	2.4	2.5	3.5	2.5	2.5	3	3.2	3.3	1.8	2.8	2	2.4	2.9	2.1	3.1	4.1	1.9	2.6	2.7	2.8	2.8	2.5	2.6	3	2	2.1	4.2	2.9	3.4	3	2.1	2.1
Neu5Ac(a2-3)Gal(b1-3)GalNAc(b1-4)Gal(b1-4)Glc	2.1	2.2	3	2.5	2.7	2.1	2.4	2.9	2.1	2.6	2.1	2.5	2	2.7	2	2.4	3.3	2.4	2.3	2.3	1.8	2.7	3.3	2.1	2.7	2.4	2.4	1.8	1.8	2.1	2	3	3	2.1	3.7	1.8	3.1	2.9	2.6	2.3	3.1	2.9	1.8	3.7	2.6	2.8	3	2	1.9
Neu5Ac(a2-3)Gal(b1-4)GlcNAc(b1-6)[Fuc(a1-3)[Gal(b1-4)]GlcNAc(b1-2)]Man(a1-6)[Gal(b1-4)GlcNAc(b1-2)Man(a1-3)]Man(b1-4)GlcNAc(b1-4)GlcNAc	5	4	5.3	4.8	4.9	3.4	4	5.1	3.5	3.8	5.8	3.8	5.3	3.9	4.2	3.4	5.9	4.6	4.6	4.5	5.1	4.7	5.4	5.1	5.4	3.6	4.2	3.4	3.3	4.8	3.4	6.2	6.4	4.8	4.6	3.7	4	4.8	4.9	4.1	6.4	4.8	3.3	6.6	5	5.5	5.8	4.4	3.1
Fuc(a1-3)[GalNAc(b1-4)]GlcNAc(b1-2)Man(a1-3)[Fuc(a1-3)[GalNAc(b1-4)]GlcNAc(b1-2)Man(a1-6)]Man(b1-4)GlcNAc(b1-4)GlcNAc	4.6	3.6	4.7	4.3	4.2	2.6	3.8	3.8	3.5	4	3.4	3.2	4.2	2.9	3.5	3.1	5.2	3.5	2.7	2.8	3.6	3.8	4.1	2.5	4.1	3.7	4.1	2.7	2.6	2.5	3.2	3.9	3.7	3.4	3.9	2.9	4.6	3.1	5.1	2.8	5.2	3.8	2.3	4.7	4.3	3.7	3.9	3.7	3.5
GlcA(b1-3)Gal	1.7	2	2.7	1.5	1.4	1.4	1.5	1.8	1.5	1.5	1.8	1.6	1.6	1.9	1.5	1.3	1.9	1.4	1.8	1.6	1.3	2.3	1.5	2.1	1.3	1.6	1.2	1.4	1.5	1.6	1.7	1.6	1.8	1.3	1.5	1.8	2.9	1.8	1.8	1.7	1.2	1.7	1.5	2.2	1.8	1.7	1.3	1.4	1.3
Neu5Ac(a2-3)Gal(b1-4)GlcNAc(b1-6)[GalNAc(a1-3)Gal(b1-3)]GalNAc	3.2	5.1	4	4.4	2.6	2.1	2	5.6	2.4	2.9	4	2.9	4.1	2.9	3.2	2.2	4.3	2.2	3.9	2.4	2.8	5.6	3.2	3.2	2.9	2.7	3.5	1.9	2.6	2.2	1.9	3.2	4.3	2.8	3.7	2.8	4.5	3.2	4.8	3.8	4.5	2.3	3.1	6.8	3.6	3.8	4.1	2.8	2.6
Glc(a1-6)Man(a1-3)Gal	1.6	2.9	2.2	1.4	2.2	1.4	2.1	1.5	1.8	2.1	1.9	1.4	1.9	1.5	2	1.7	2.3	2.2	2.1	1.8	1.6	1.8	1.9	2.8	1.8	1.6	1.7	1.5	1.4	1.4	1.5	1.6	2.4	1.6	1.6	1.6	3.9	1.6	2.6	1.5	2.3	1.9	1.6	2	1.9	1.9	1.4	1.7	1.7
Fuc(a1-2)[Gal(a1-3)]Gal(b1-3)GalNAc	2.2	2.2	2.9	1.8	2.2	1.7	1.9	2.2	1.8	1.8	2.2	1.5	1.9	1.8	1.8	1.8	2.2	1.8	2.2	2	1.6	2.2	2	2.7	1.9	1.9	1.7	1.8	1.6	1.8	1.7	2.1	2.2	1.6	1.7	1.9	3.3	1.9	2.2	1.7	1.9	1.8	1.7	2.3	1.9	1.8	1.7	1.7	1.8
GlcA(b1-4)GlcNAc(a1-4)GlcA(b1-4)GlcNS(a1-4)IdoA2S(a1-4)GlcNS	3.6	4	5	3.5	2.5	2.5	3.4	3.3	3.3	2.6	3	2.3	4.1	2.6	4.1	2.7	5.8	2.7	5	2.3	3.4	3.3	4.4	3.5	3.7	3.5	2.2	2.5	2.7	1.8	2.7	2.5	2.4	3.3	4.1	2.5	4	3.4	5.9	2.7	4.9	4.5	1.7	4	5	4	3.8	3.1	2.8
Fuc(a1-2)Gal(b1-4)[Fuc(a1-3)]GlcNAc(b1-3)Gal(b1-4)[Fuc(a1-3)]GlcNAc(b1-3)Glc	3.6	3.3	4.8	3.6	2.8	2.3	2.1	4.2	2.3	2.3	2.8	2.6	3	2.4	2.8	2.3	4.6	2.3	2.7	2.6	2.1	4.9	2.7	2.3	2.7	3.3	2.2	2	2.6	1.9	2.4	2.4	2.4	2.1	3.9	1.9	5.3	3.3	4.3	2.1	3.8	2.8	2.1	5	3.3	2.6	3.7	3.3	3.3
Fuc(a1-2)Gal(b1-4)Glc(a1-3)Fuc	2.3	2.9	2.5	2	2.3	1.6	1.8	2.3	1.7	2.3	2	1.9	2	2	1.7	1.6	2	2.6	2.1	2	1.5	2.4	1.9	1.8	2	1.8	1.8	1.9	1.3	1.7	1.5	2.3	2.9	1.5	1.8	2.4	3.4	2.1	1.9	1.7	2.7	1.6	1.7	3.4	2.1	1.7	2	2	2.4
Neu5Ac(a2-8)Neu5Ac(a2-8)Neu5Ac(a2-3)Gal(b1-4)GlcNAc(b1-2)Man(a1-3)[Neu5Ac(a2-8)Neu5Ac(a2-8)Neu5Ac(a2-3)Gal(b1-4)GlcNAc(b1-2)Man(a1-6)]Man(b1-4)GlcNAc(b1-4)[Fuc(a1-6)]GlcNAc	6.9	5.2	7	6.2	5	3.4	3.9	5.4	4.2	4.8	4.8	4.6	5.3	3.7	4.9	4.4	6.3	3.9	3.6	4.5	5	5.8	4.7	3.9	5.8	3.9	5.3	4.2	3.8	3.3	3.9	6	4.4	5	5.5	4.4	5.9	4	6.8	3.5	7.2	4.8	2.8	7.3	6.3	4.9	6.4	5.6	4.9
Neu5Ac(a2-3)Gal(b1-3)[Fuc(a1-4)]GlcNAc	2.2	2.8	2.4	1.8	2.3	1.9	2.1	2	1.6	2.5	2	2	1.6	2.1	2	1.9	2.5	2.4	2.1	2	1.7	2.8	2.9	2.3	2.2	2.1	2.6	1.6	1.6	2	1.8	3	3.3	1.7	3.2	2.2	4.3	2.6	2.6	1.9	3.1	1.9	2	2.8	2.5	1.8	2.2	1.9	2.1
Neu5Ac(a2-3)Gal(b1-3)GlcNAc(a1-3)Gal(b1-4)Glc	2.8	3.3	2	2.8	2.9	2.3	3.1	2.8	2.1	2.9	2.3	2.1	2.6	2.7	2.5	2.9	3.4	3.1	1.9	2.8	2.6	3.9	3.9	2	3.4	2.4	3.4	1.7	2	2.8	2.4	3.9	4	2.1	4.3	2.1	5.1	2.6	3.7	3.5	3.9	2.7	2	4.2	3.3	2.8	3.8	2.1	2.3
Xyl(b1-2)[Man(a1-3)][Man(a1-6)]Man(b1-4)GlcNAc(b1-4)[Fuc(a1-3)]GlcNAc	3.1	3.5	3.6	3	2.2	2.2	2.5	3.2	1.9	2.6	2.7	2.2	3	2.6	2.6	2.1	3.5	2.1	2.9	2.1	2.2	3.3	3.2	2.4	2.8	2.6	2.3	1.6	2.2	1.6	2.5	1.9	3.7	2	3	2	4.1	2.2	3	2.5	3	2.3	2.1	4.1	2.5	2.9	2.5	2.1	2
Galf(b1-2)Araf(b1-2)[Araf(a1-3)]Araf	1.5	1.8	2.2	1.7	2	1.7	2	2.2	1.6	1.9	1.9	1.9	1.6	1.9	1.4	1.9	2	1.9	1.5	1.9	1.6	2.2	2	2.1	1.9	1.7	2	1.6	1.7	1.6	1.8	1.9	2	1.6	2.4	1.9	3.1	2	1.6	1.6	1.7	2	1.5	2.2	1.6	1.8	1.7	1.6	1.8
Fuc(a1-2)[Gal(a1-3)]Gal(b1-4)GalNAc	1.9	2.7	2.9	1.9	2.5	1.5	2	1.8	1.8	2.3	2.1	2	1.7	2	1.7	1.8	2.4	2.1	2.1	1.9	1.6	2.9	1.9	2.6	1.5	1.9	2.1	2	1.6	1.7	1.9	2.4	2.3	1.6	2.3	1.8	3.7	2	2.4	1.7	1.9	1.8	1.7	3	1.9	1.4	2.3	1.8	2.1
Man(a1-2)Man(a1-2)Man(a1-3)[Man(a1-2)Man(a1-3)[Man(a1-2)Man(a1-6)]Man(a1-6)]Man(b1-4)GlcNAc(b1-4)GlcNAc	3.6	3.5	4.4	3.6	3.9	2.7	3	4.2	3.1	4.1	3.6	2.6	2.9	2.6	3	3.3	5.4	3.8	2.9	3.3	3.1	4.1	4.4	3.1	4.2	3.6	3	2.8	2.6	3.1	2.9	4.2	4	3	4.6	2.7	4.4	4.2	4.3	2.8	4.8	4.3	2.5	4.9	4.1	3.1	4	3.3	3.5
Gal(b1-4)GlcNAc(b1-3)Gal6S(b1-4)GlcNAc6S(b1-3)Gal(b1-4)GlcNAc(b1-3)Gal(b1-4)GlcA(b1-3)Gal(b1-3)Gal(b1-4)Xyl	8.1	6.1	11.6	7.2	8.9	4.5	5.7	9.1	5.4	5.7	7.4	5.3	6.4	6.1	7.6	4	10.6	6.1	7.2	5.4	8	7.7	9.2	7.9	9.1	7	5.5	6.5	6.6	7	4.7	8	4.9	6.8	8	4.1	3.8	8.1	10	6.3	9.7	9.6	5.5	9.8	9.2	7.8	8.9	8	6.8
GalNAc(b1-4)GlcA(b1-3)GalNAc(b1-4)GlcA(b1-3)GalNAc(b1-4)GlcA(b1-3)GalNAc(b1-4)GlcA(b1-3)GalNAc(b1-4)GlcA	6.9	4.9	7.2	6.4	7.7	5.5	8.2	8.7	5.8	9.2	8.7	5	6	6	6.8	5.3	9.8	7.1	6.5	6.3	7.5	8.4	8.7	6.2	8.7	7.5	5.4	6.3	5.5	7.2	5.7	9.3	5.9	7	10.3	4	4.3	9.4	8.7	6.5	8.9	8.5	5.8	9.1	8.2	7.3	8	6.7	6.1
Neu5Ac(a2-3)Gal(b1-4)GlcNAc(b1-3)Gal(b1-4)GlcNAc(b1-3)Gal(b1-4)GlcNAc(b1-3)Gal(b1-4)GlcNAc(b1-6)[Neu5Ac(a2-3)GalNAc(b1-3)]GalNAc	7.3	10.1	8.5	9.2	8.5	6.1	5.8	8.2	7.5	5.7	5.7	6.9	10.5	8	9.1	8.3	10.3	6.6	8.5	6.4	7.8	8.8	8.3	8.4	10	6.6	7.1	5.8	6.4	5.6	6.3	7.2	10	6.7	9.2	6.4	5.3	6.3	10.9	6.8	10.1	8.6	4.3	10.4	9.5	9.7	9.1	5.6	5
Neu5Gc(a2-3)Gal(b1-4)Glc	1.7	2.1	4	2	2.7	1.8	2.8	2.8	1.8	2.7	2.3	2.6	1.7	1.8	1.7	2.1	3.3	2.2	2.1	2.4	1.8	2.7	2.9	2.4	2.2	2.2	1.8	1.9	1.7	1.7	1.8	3.1	2.9	1.5	3.3	2.1	3.9	2.4	2.3	1.5	2.3	2.8	1.7	3	1.9	2.1	2.8	1.8	2
GlcNS(a1-4)IdoA(a1-4)GlcNS(a1-4)GlcA(b1-4)GlcNAc(a1-4)GlcA(b1-4)GlcNS(a1-4)IdoA(a1-4)GlcNAc(a1-4)GlcA	7.1	5.1	9.8	9.4	7.1	3.9	4.3	6.8	5.6	9.3	4.4	6.3	6.1	5.2	7.5	6.8	9.3	5.6	6	4.6	6.3	9.3	6.9	5.4	8.2	6.4	7	5.1	4.3	6.4	4.8	10	4.6	5.5	9.3	3.5	9.6	6.6	9.6	5.7	9.6	7.8	3.6	9.4	8.7	6.4	8.9	7.5	6.1
Fuc(a1-2)Gal(b1-3)GlcNAc	1.6	2.2	2.3	1.8	2.2	1.4	2	1.8	1.6	1.7	1.9	1.8	1.6	1.9	1.4	1.8	1.9	1.9	1.7	1.8	1.4	2.3	2	2.2	1.7	1.4	1.9	1.6	1.7	1.8	1.8	2	2	1.5	1.9	1.6	3.5	1.8	1.8	1.9	1.7	1.7	1.6	2.3	1.8	1.7	2	1.5	1.8
Gal(b1-4)GlcNAc(b1-3)Gal(b1-4)GlcNAc(b1-6)[Gal(b1-3)GlcNAc(b1-3)]Gal(b1-4)Glc	3.7	3.2	4.8	4.5	5.3	2.9	2.7	3.3	2.9	3.2	4.1	3.8	3.9	4.2	3.7	3.9	4.6	3.9	3.1	2.7	4.6	3.8	4.8	5	5	2.9	3.8	2.3	2.8	4.2	3.1	5	5.6	3.6	3.9	3.9	4.3	3.3	3.8	3.7	4.7	3.2	2.4	6	4.6	5	4.9	3.3	3.7
Fuc(a1-2)Gal(b1-4)[Fuc(a1-3)]GlcNAc(b1-3)Gal(b1-4)GlcNAc(b1-3)Glc	4.2	4.7	5.3	3.8	2.7	2.3	3.5	4.5	2.6	2.3	4.5	2.5	3.7	2.4	3.6	2.1	5.4	2.1	4.5	2.7	3.2	5	4.4	3.1	3.6	4	2.6	2.6	3.4	2.1	3.4	2	2.6	2.7	4.2	1.9	4.7	3.7	5.2	3.5	4.4	3.3	3.3	5.3	4	3.6	3.7	3.2	3
Neu5Ac(a2-3)Gal(b1-4)GlcNAc(b1-2)Man(a1-6)[Gal(b1-4)GlcNAc(b1-2)[Gal(b1-4)GlcNAc(b1-4)]Man(a1-3)]Man(b1-4)GlcNAc(b1-4)GlcNAc	3.9	4	5.8	4.1	3.9	3	3.4	5.4	4	4.1	5	3.4	4.5	3.9	4.7	3.6	6.1	4	4.2	3.4	4.3	4.6	5	4.5	4.6	3.8	3.5	3.7	2.9	3.2	3.9	3.8	4.4	3.8	4.8	3.5	4.4	4.7	5.6	3.8	5.7	4.7	3.8	5.9	5.2	5	4.4	4	2.9
Neu5Ac(a2-8)Neu5Ac(a2-8)Neu5Ac(a2-3)[Gal(b1-3)GalNAc(b1-4)]Gal(b1-4)Glc	3.6	3	3.9	3.2	2.6	2.1	2.8	3.4	2.3	2.9	4	2.5	3.2	2.9	3.2	2	4.2	2.8	2.9	2.8	2.7	2.7	3.4	3.3	3.2	2.5	2.7	2.4	2.4	2.2	2.4	3	3.3	3	2.9	2.7	3.6	3.6	3.6	3.1	4	2.7	2.2	3.9	3.7	3.4	3.2	3	2.3
Fuc(a1-2)Gal(b1-3)GalNAc(b1-4)Gal(b1-4)Glc	2.5	3.1	2.9	2.3	2.7	1.9	2.2	2	1.9	2.3	2.4	2.1	2	2.1	1.7	1.8	2.6	2.9	2.1	1.9	1.7	2.6	2.1	2.2	2.5	1.7	1.9	2.1	1.8	2	1.6	3.2	3	2	2.2	2.2	3.7	1.9	2.3	1.6	2.9	1.9	1.8	3.3	2.6	1.9	2.6	2.2	2.3
Fuc2Me3Me4Me(a1-3)Rha	1.7	1.8	2.2	1.4	1.9	1.5	1.9	1.4	1.6	1.5	1.8	1.5	1.6	1.6	1.5	2.2	2.3	1.8	1.8	1.7	1.4	1.6	1.9	3	1.6	1.5	2	1.7	1.5	1.5	1.4	2	1.8	1.5	1.9	2	3	1.5	1.9	1.6	1.3	2	1.5	1.6	1.5	1.6	1.5	1.4	1.6
Neu5Ac(a2-3)Gal(b1-4)GlcNAc(b1-2)Man(a1-3)[GlcNAc(b1-2)Man(a1-6)][GlcNAc(b1-4)]Man(b1-4)GlcNAc(b1-4)[Fuc(a1-6)]GlcNAc	5.9	4.3	6.4	5.7	4.2	3.1	3.4	5.5	3	3.1	6.1	5	5.9	3.9	5.1	3.4	5.2	3.4	4.2	4.8	5.2	5.5	4.9	4.5	4.9	3.6	5.1	3.1	3.5	4.4	2.8	6.3	6.2	4.7	4.7	4.5	3.4	3.6	5.1	4.2	6.4	3.3	3.1	7.8	5.3	5.7	6.6	4.9	3.2
Gal(b1-3)GlcNAc(b1-2)Man(a1-3)[Gal(b1-3)GlcNAc(b1-2)Man(a1-6)]Man(b1-4)GlcNAc(b1-4)[Fuc(a1-3)]GlcNAc	4.5	4.8	4.9	4.6	3	3	2.5	4.3	2.9	3.3	4.7	3	4.8	4	4.9	2.4	5.6	3.5	5	3.3	3.9	4.3	4.4	4.9	4.3	2.9	3.6	3	3.3	2.7	2.7	4.2	5	3.7	3.9	3.7	4.4	4	5.3	3.4	5.8	3.9	2.8	5.1	5.3	4.8	4.5	3.9	2.5
Fuc(a1-2)[Gal(a1-3)]Gal(b1-4)[Fuc(a1-3)]GlcNAc(b1-3)[Gal(a1-3)Gal(b1-4)[Fuc(a1-3)]GlcNAc(b1-6)]Gal(b1-4)Glc	4.1	3.7	5	3.4	2.8	2.6	2.7	4	2.6	2.7	4.1	3	3.8	3.2	4	2.1	4.5	2.4	4.1	2.9	3.1	3.9	3.8	4.1	3.5	3.1	2.7	2.6	3	1.9	2.4	3.3	3.5	2.9	3.1	2.9	4.3	3.4	4.3	3.4	4.2	3.5	2.7	4.6	4	4.2	3.8	2.9	2.9
Araf(a1-3)Galf(b1-2)Araf(b1-2)[Araf(a1-3)]Araf	2.1	2.6	3.7	2.4	2.9	1.7	2.1	2.6	2	3	2.1	2.3	1.9	1.6	1.7	1.8	3.4	2.2	2.2	2.2	1.9	2.6	1.8	2.2	2.2	2.6	2.1	1.7	1.8	1.7	2.1	2.4	2.1	1.6	2.6	1.8	4.3	2.2	2.6	1.7	2.5	2.4	1.6	3.3	2.2	1.8	2.6	2.2	2.4
Neu5Ac(a2-8)Neu5Ac(a2-3)Gal(b1-3)[Neu5Ac(a2-6)]GalNAc(b1-4)Gal(b1-4)Glc	3.5	3.7	4.8	3.3	3.3	2.2	2.7	4.5	2.6	3.1	3.5	3	3.1	2.9	2.8	2.2	4.5	2.8	2.2	2.9	3	3.8	4	2.8	3.1	2.6	3.1	2.5	2.9	2.3	2.9	3.5	2.6	2.7	3.6	1.9	4.1	3.6	4.2	2.7	4	2.9	2.8	5.2	3.6	2.8	4.1	2.8	3
Fuc(a1-2)[GalNAc(a1-3)]Gal(b1-4)GlcNAc	2.2	3	2.5	1.8	2.1	1.7	2.1	2.1	2	2.2	2.3	1.7	1.9	2.1	2.3	1.6	2.5	2.1	2.4	1.9	1.7	2.7	2.4	2.8	2.2	1.9	1.9	1.4	1.7	1.6	2	1.8	2.7	1.7	2.2	1.8	3.8	2	2.8	2	2.4	2.2	1.8	2.8	2.1	2.1	2	1.7	1.7
Neu5Ac(a2-3)Gal(b1-4)GlcNAc(b1-3)Gal(b1-4)GlcNAc(b1-3)Gal(b1-4)GlcNAc(b1-6)[Neu5Ac(a2-3)Gal(b1-4)GlcNAc(b1-2)]Man(a1-6)[Neu5Ac(a2-3)Gal(b1-4)GlcNAc(b1-2)[Gal(b1-4)GlcNAc(b1-4)]Man(a1-3)]Man(b1-4)GlcNAc(b1-4)[Fuc(a1-6)]GlcNAc	7.6	7.2	8.4	7.9	7.3	5.8	5.5	8.2	4.8	5.2	7.5	6.3	7.7	6	7	5	8.1	3.8	6.6	5.7	6.8	8.6	7.1	6.1	7.3	6.2	7.6	5.8	5.2	5.4	4.9	7.4	6.1	6.8	7.7	5.4	5.4	6.8	7.8	6.3	9	5.5	5.1	10.1	8.2	7.5	8.9	7.2	4.9
GlcNAc(a1-4)Gal(b1-3)[Gal(b1-4)GlcNAc(b1-6)]GalNAc	2.5	2.5	2.9	2	3	2.3	2.4	2.3	2.2	2	2.6	1.7	2.2	2	1.9	1.9	3	2.5	2.2	2.4	2	1.9	2.4	3	3	2.2	1.8	1.7	1.6	2.2	2	2.3	3.2	2	2.3	2.1	2.7	2.6	2.6	2.2	2.9	2.3	1.7	2.7	2.4	2.6	2.3	2.2	2.1
[truncated: 579 more columns]

## Sheet: Fig2b
Figure 2b
without Fuc	with Fuc
219.322	202.847
197.056	182.915
214.886	203.78
235.019	212.961
194.614	178.686
190.566	193.188
269.706	242.054
217.803	211.143
198.318	187.052
204.072	200.661
203.696	197.683
217.429	208.208
185.81	185.166
182.904	180.57
184.746	174.246
179.639	167.808
207.671	192.091
213.066	179.178
207.78	192.762
197.533	180.728
222.726	203.363
212.893	193.548
222.133	199.037
199.711	182.7
208.884	195.098
209.387	189.978
207.51	192.658
212.227	199.826
304.759	310.986
179.369	167.027
205.751	180.669
215.288	201.821
189.714	175.186
187.945	180.855
223.959	210.329
199.164	195.588
193.441	169.202
198.393	190.027
186.673	179.022
205.914	179.699
212.738	203.652
212.738	191.638
210.789	198.319

## Sheet: Fig2c
Figure 2c
N	O	lipid/free
681.642	879.961	705.307
653.51	735.153	806.226
789.625	827.427	807.449
826.301	752.195	716.701
788.655	878.95	810.195
644.236	806.102	718.179
611.475	701.531	769.046
634.681	849.061	841.059
654.189	697.274	668.292
772.671	636.586	706.193
668.247	713.764	721.54
675.091	861.035
820.606	848.388
829.03	846.55
656.852	765.888
791.346	729.887
750.745	845.367
721.772	845.45
656.986	780.878
600.338	748.584
726.074	815.873
576.311	760.363
795.889	838.387
722.354	746.387
727.461	840.605
625.477	862.263
788.42	869.244
834.301	746.035
639.706	819.419
763.393	813.425
736.303	839.506
657.32	890.546
640.616	815.615
707.14	773.118
653.109	787.944
781.4	824.991
635.456	849.592
766.63	679.524
744.462	862.378
640.348	754.309
541.817	753.387
727.168	824.324
599.825	785.943
842.499	737.307
649.773	763.586
717.918
753.847
634.24
651.364
587.699
774.423
803.135
616.87
726.491
748.165
703.87
670.686
721.742
683.143
741.683
767.912
760.068
700.798
676.119
687.04
733.654
835.516
747.097
744.855
807.724
632.033
709.875
681.458
827.521
687.186
819.144

## Sheet: Fig2d
Figure 2d
N	O	lipid/free
5.62275	4.04642	2.0842
3.01348	3.16409	5.53777
4.10577	4.20914	7.27818
6.61722	3.66786	2.97699
5.90577	6.90256	2.38493
6.35615	4.40375	2.78169
5.47375	3.1273	3.3453
5.59772	2.38779	3.23719
5.10898	1.75939	3.57586
3.07392	2.06795	1.51164
2.29278	3.587	2.21094
2.61448	3.8686
3.24144	2.43768
1.97104	3.5267
4.99087	3.31056
2.03108	2.38337
1.30299	5.23165
1.78152	5.10318
3.11857	3.96281
3.28253	10.5462
1.89483	2.13834
3.62281	4.05361
6.15115	3.61269
4.34683	2.7532
2.52293	3.56655
2.91557	4.53878
3.6199	2.85917
3.19627	6.09733
3.32188	3.7353
14.6771	8.54645
22.353	2.54324
11.8167	7.20295
14.8291	14.6346
2.32752	3.7334
5.5736	2.30112
2.57744	2.69154
2.33376	4.32075
7.52616	1.71861
2.44488	3.38863
2.40332	4.15836
2.4812	5.69494
4.378	3.41629
6.5716	6.50337
4.68115	4.95517
6.3124	4.68104
4.82133
4.19453
3.29213
4.8943
3.68537
4.57355
5.30727
1.73369
4.89961
7.58983
5.15072
2.22233
1.68635
3.70924
2.02124
1.96161
2.52531
3.78272
5.17155
4.05678
6.95209
1.76517
3.71111
5.29518
1.58237
1.70282
3.7442
3.14437
1.59683
1.11338
5.30625

## Sheet: Fig3a
Figure 3a
glycan	SASA	binding	motif	class
Neu5Ac(a2-3)Gal(b1-4)GlcNAc	231.456	-0.30189	Gal(b1-4)GlcNAc	O
Gal(b1-4)GlcNAc(b1-2)Man(a1-3)[Gal(b1-4)GlcNAc(b1-2)Man(a1-6)]Man(b1-4)GlcNAc(b1-4)GlcNAc	222.427	3.41428	Gal(b1-4)GlcNAc	N
Fuc(a1-2)Gal(b1-4)[Fuc(a1-3)]GlcNAc(b1-3)Gal(b1-4)Glc	176.315	-0.214349	Gal(b1-4)GlcNAc	lipid/free
Neu5Ac(a2-3)Gal(b1-4)GlcNAc(b1-2)Man(a1-3)[Neu5Ac(a2-6)Gal(b1-4)GlcNAc(b1-2)Man(a1-6)]Man(b1-4)GlcNAc(b1-4)GlcNAc	146.718	-0.243876	Gal(b1-4)GlcNAc	N
Fuc(a1-2)[GalNAc(a1-3)]Gal(b1-4)GlcNAc	203.288	-0.37983	Gal(b1-4)GlcNAc	O
Neu5Ac(a2-3)Gal(b1-4)[Fuc(a1-3)]GlcNAc(b1-6)[Gal(b1-3)]GalNAc	159.159	-0.380881	Gal(b1-4)GlcNAc	O
GlcNAc(b1-3)[GlcNAc(b1-6)]Gal(b1-4)GlcNAc	190.715	-0.375952	Gal(b1-4)GlcNAc	O
Fuc(a1-2)Gal(b1-4)GlcNAc(b1-3)Gal(b1-4)GlcNAc	228.825	-0.113951	Gal(b1-4)GlcNAc	O
Neu5Ac(a2-3)Gal(b1-4)GlcNAc(b1-2)Man(a1-3)[Man(a1-3)[Man(a1-6)]Man(a1-6)]Man(b1-4)GlcNAc(b1-4)GlcNAc	195.073	-0.791103	Gal(b1-4)GlcNAc	N
Neu5Ac(a2-3)Gal(b1-4)GlcNAc(b1-6)[Gal(b1-4)GlcNAc(b1-2)]Man	194.938	-0.166726	Gal(b1-4)GlcNAc	O
Fuc(a1-3)[Gal(b1-4)]GlcNAc(b1-3)[GlcNAc(b1-6)]Gal(b1-4)Glc	207.292	-0.640617	Gal(b1-4)GlcNAc	lipid/free
Neu5Gc(a2-6)Gal(b1-4)GlcNAc(b1-2)Man(a1-3)[GlcNAc(b1-2)Man(a1-6)]Man(b1-4)GlcNAc(b1-4)GlcNAc	208.69	1.0982	Gal(b1-4)GlcNAc	N
Gal(b1-4)GlcNAc(b1-2)Man(a1-6)[GlcNAc(b1-2)Man(a1-3)]Man(b1-4)GlcNAc(b1-4)GlcNAc	204.73	0.748203	Gal(b1-4)GlcNAc	N
Gal(b1-4)GlcNAc(b1-2)Man(a1-6)[GlcNAc(b1-2)Man(a1-3)][GlcNAc(b1-4)]Man(b1-4)GlcNAc(b1-4)GlcNAc	223.513	1.04994	Gal(b1-4)GlcNAc	N
GalNAc(b1-3)Gal(a1-4)Gal(b1-4)GlcNAc	234.644	-0.351683	Gal(b1-4)GlcNAc	O
Gal(b1-4)GlcNAc(b1-2)[Gal(b1-4)GlcNAc(b1-4)]Man(a1-3)[Gal(b1-4)GlcNAc(b1-2)[Gal(b1-4)GlcNAc(b1-6)]Man(a1-6)]Man(b1-4)GlcNAc(b1-4)GlcNAc	224.492	4.07478	Gal(b1-4)GlcNAc	N
Gal(b1-4)GlcNAc(b1-6)GalNAc	262.726	1.91055	Gal(b1-4)GlcNAc	O
Gal(b1-4)GlcNAc(b1-2)Man(a1-3)[Gal(b1-4)GlcNAc(b1-2)Man(a1-6)]Man(b1-4)GlcNAc(b1-4)[Fuc(a1-6)]GlcNAc	219.766	3.94365	Gal(b1-4)GlcNAc	N
Neu5Ac(a2-3)Gal(b1-4)GlcNAc(b1-2)Man(a1-6)[Gal(b1-4)GlcNAc(b1-2)Man(a1-3)]Man(b1-4)GlcNAc(b1-4)[Fuc(a1-6)]GlcNAc	196.88	0.112916	Gal(b1-4)GlcNAc	N
Gal(b1-4)GlcNAc(b1-2)Man(a1-3)[Fuc(a1-3)[Gal(b1-4)]GlcNAc(b1-2)Man(a1-6)]Man(b1-4)GlcNAc(b1-4)GlcNAc	215.517	1.17863	Gal(b1-4)GlcNAc	N
Gal(b1-4)GlcNAc	281.437	0.752582	Gal(b1-4)GlcNAc	O
Neu5Ac(a2-3)Gal(b1-4)[Fuc(a1-3)]GlcNAc	180.304	-0.275742	Gal(b1-4)GlcNAc	N
GlcNAc(b1-3)Gal(b1-4)GlcNAc	241.518	-0.368816	Gal(b1-4)GlcNAc	O
Fuc(a1-3)[Gal(b1-4)]GlcNAc(b1-2)Man	209.57	-0.350869	Gal(b1-4)GlcNAc	O
Gal(b1-4)GlcNAc(b1-6)[Gal(b1-3)]GalNAc	236.845	2.22111	Gal(b1-4)GlcNAc	O
Fuc(a1-2)[Gal(a1-3)]Gal(b1-4)GlcNAc(b1-3)GalNAc	175.97	-0.389331	Gal(b1-4)GlcNAc	O
Gal(a1-3)[Gal(a1-4)]Gal(b1-4)GlcNAc	207.864	0.746915	Gal(b1-4)GlcNAc	O
Fuc(a1-2)Gal(b1-4)GlcNAc	237.319	-0.578745	Gal(b1-4)GlcNAc	O
Gal(b1-4)GlcNAc(b1-3)Gal(b1-4)Glc	266.914	1.30755	Gal(b1-4)GlcNAc	lipid/free
Gal(b1-4)GlcNAc(b1-2)Man(a1-3)[Gal(b1-4)GlcNAc(b1-2)[Gal(b1-4)GlcNAc(b1-6)]Man(a1-6)][GlcNAc(b1-4)]Man(b1-4)GlcNAc(b1-4)GlcNAc	216.485	3.23263	Gal(b1-4)GlcNAc	N
Fuc(a1-2)Gal(b1-4)[Fuc(a1-3)]GlcNAc(b1-3)[Fuc(a1-3)[Gal(b1-4)]GlcNAc(b1-6)]Gal(b1-4)Glc	180.584	-0.640617	Gal(b1-4)GlcNAc	lipid/free
Neu5Ac(a2-6)Gal(b1-4)GlcNAc(b1-2)Man(a1-3)[Man(a1-3)[Man(a1-6)]Man(a1-6)]Man(b1-4)GlcNAc(b1-4)GlcNAc	204.82	0.568	Gal(b1-4)GlcNAc	N
Neu5Ac(a2-3)Gal(b1-4)GlcNAc(b1-2)Man(a1-3)[GlcNAc(b1-2)Man(a1-6)]Man(b1-4)GlcNAc(b1-4)GlcNAc	205.253	-0.757951	Gal(b1-4)GlcNAc	N
Neu5Ac(a2-3)Gal(b1-4)GlcNAc(b1-2)Man(a1-6)[GlcNAc(b1-2)Man(a1-3)][GlcNAc(b1-4)]Man(b1-4)GlcNAc(b1-4)GlcNAc	151.502	-1.07341	Gal(b1-4)GlcNAc	N
Neu5Ac(a2-3)Gal(b1-4)GlcNAc(b1-3)Gal(b1-4)GlcNAc(b1-3)Gal(b1-4)GlcNAc	228.486	-0.339359	Gal(b1-4)GlcNAc	O
Fuc(a1-2)Gal(b1-4)[Fuc(a1-3)]GlcNAc	191.012	-0.390849	Gal(b1-4)GlcNAc	N
Neu5Ac(a2-3)Gal(b1-4)GlcNAc(b1-3)Gal(b1-4)GlcNAc(b1-6)[Gal(b1-3)]GalNAc	217.479	-0.396185	Gal(b1-4)GlcNAc	O
Neu5Ac(a2-3)Gal(b1-4)GlcNAc(b1-3)Gal(b1-3)GalNAc	211.323	-0.381098	Gal(b1-4)GlcNAc	O
Neu5Ac9Ac(a2-3)Gal(b1-4)GlcNAc	211.692	-0.395864	Gal(b1-4)GlcNAc	O
Fuc(a1-2)Gal(b1-4)GlcNAc(b1-3)Gal(b1-4)GlcNAc(b1-3)Gal(b1-4)GlcNAc	229.02	-0.300223	Gal(b1-4)GlcNAc	O
Neu5Ac(a2-3)[GalNAc(b1-4)]Gal(b1-4)GlcNAc	201.492	-0.373122	Gal(b1-4)GlcNAc	O
Gal(b1-4)GlcNAc(b1-2)[Gal(b1-4)GlcNAc(b1-6)]Man	244.211	5.68398	Gal(b1-4)GlcNAc	O
Neu5Gc(a2-6)Gal(b1-4)GlcNAc	232.985	0.46617	Gal(b1-4)GlcNAc	O
GlcNAc(b1-3)Gal(b1-4)GlcNAc(b1-6)[Gal(b1-3)]GalNAc	214.943	-0.391297	Gal(b1-4)GlcNAc	O
Fuc(a1-2)[Gal(a1-3)]Gal(b1-4)GlcNAc(b1-3)Gal(b1-4)Glc	186.589	-0.194575	Gal(b1-4)GlcNAc	lipid/free
Gal(b1-4)GlcNAc(b1-3)Gal(b1-4)GlcNAc(b1-3)Gal(b1-4)Glc	243.522	0.947941	Gal(b1-4)GlcNAc	lipid/free
Gal(b1-4)GlcNAc(b1-3)Fuc	265.88	-0.193568	Gal(b1-4)GlcNAc	O
Fuc(a1-2)Gal(b1-4)[Fuc(a1-3)]GlcNAc(b1-3)[Fuc(a1-2)Gal(b1-4)[Fuc(a1-3)]GlcNAc(b1-6)]Gal(b1-4)Glc	158.997	-0.640617	Gal(b1-4)GlcNAc	lipid/free
Neu5Ac(a2-3)Gal(b1-4)[Fuc(a1-3)]GlcNAc(b1-6)[Neu5Ac(a2-3)Gal(b1-3)]GalNAc	160.659	-0.411976	Gal(b1-4)GlcNAc	O
Neu5Ac(a2-3)Gal(b1-4)GlcNAc(b1-2)[Neu5Ac(a2-3)Gal(b1-4)GlcNAc(b1-4)]Man(a1-3)[Neu5Ac(a2-3)Gal(b1-4)GlcNAc(b1-2)[Neu5Ac(a2-3)Gal(b1-4)GlcNAc(b1-6)]Man(a1-6)]Man(b1-4)GlcNAc(b1-4)GlcNAc	174.54	-0.8621	Gal(b1-4)GlcNAc	N
Gal(b1-4)GlcNAc(b1-2)Man	259.751	-0.342767	Gal(b1-4)GlcNAc	O
Neu5Ac(a2-3)Gal(b1-4)GlcNAc(b1-2)Man	211.275	-0.347989	Gal(b1-4)GlcNAc	O
Fuc(a1-3)[Gal(b1-4)]GlcNAc(b1-3)[Fuc(a1-3)[Gal(b1-4)]GlcNAc(b1-6)]Gal(b1-4)Glc	201.585	-0.425121	Gal(b1-4)GlcNAc	lipid/free
Neu5Ac(a2-3)Gal(b1-4)GlcNAc(b1-3)Gal(b1-4)Glc	202.33	-0.415788	Gal(b1-4)GlcNAc	lipid/free
Gal(b1-4)GlcNAc(b1-2)Man(a1-3)[GlcNAc(b1-2)Man(a1-6)]Man(b1-4)GlcNAc(b1-4)GlcNAc	247.605	1.55302	Gal(b1-4)GlcNAc	N
Gal(a1-3)Gal(b1-4)GlcNAc(b1-3)Gal(b1-4)Glc	219.722	-0.178991	Gal(b1-4)GlcNAc	lipid/free
GlcNAc(a1-3)Gal(b1-4)GlcNAc	235.281	-0.365989	Gal(b1-4)GlcNAc	O
Neu5Ac9Ac(a2-3)Gal(b1-4)[Fuc(a1-3)]GlcNAc	176.278	-0.212932	Gal(b1-4)GlcNAc	N
Neu5Ac(a2-3)Gal(b1-4)[Fuc(a1-3)]GlcNAc(b1-3)Gal	161.41	-0.302773	Gal(b1-4)GlcNAc	O
Fuc(a1-2)Gal(b1-3)GlcNAc(b1-3)Gal(b1-4)GlcNAc	238.481	0.888697	Gal(b1-4)GlcNAc	O
Gal(b1-4)Glc(b1-6)[Gal(b1-4)]GlcNAc	243.169	2.99214	Gal(b1-4)GlcNAc	O
Neu5Ac(a2-3)Gal(b1-4)GlcNAc(b1-2)[Neu5Ac(a2-3)Gal(b1-4)GlcNAc(b1-4)]Man(a1-3)[Neu5Ac(a2-3)Gal(b1-4)GlcNAc(b1-2)[Neu5Ac(a2-3)Gal(b1-4)GlcNAc(b1-6)]Man(a1-6)]Man(b1-4)GlcNAc(b1-4)[Fuc(a1-6)]GlcNAc	159.537	-0.862223	Gal(b1-4)GlcNAc	N
Neu5Ac(a2-3)Gal(b1-4)GlcNAc(b1-2)Man(a1-6)[Gal(b1-4)GlcNAc(b1-2)Man(a1-3)]Man(b1-4)GlcNAc(b1-4)GlcNAc	212.329	0.841602	Gal(b1-4)GlcNAc	N
GlcNAc(a1-6)Gal(b1-4)GlcNAc	219.555	0.168607	Gal(b1-4)GlcNAc	O
Fuc(a1-3)[Gal(b1-4)]GlcNAc(b1-2)Man(a1-3)[Gal(b1-4)GlcNAc(b1-2)Man(a1-6)]Man(b1-4)GlcNAc(b1-4)GlcNAc	208.359	0.762088	Gal(b1-4)GlcNAc	N
GlcA3S(b1-3)Gal(b1-4)GlcNAc(b1-2)Man	227.114	-0.427745	Gal(b1-4)GlcNAc	O
Gal(b1-3)GlcNAc(b1-3)Gal(b1-4)[Fuc(a1-3)]GlcNAc(b1-3)Gal(b1-4)Glc	172.329	-0.078092	Gal(b1-4)GlcNAc	lipid/free
Neu5Ac(a2-6)Gal(b1-4)GlcNAc(b1-2)Man(a1-3)[Neu5Ac(a2-6)Gal(b1-4)GlcNAc(b1-2)Man(a1-6)]Man(b1-4)GlcNAc(b1-4)[Fuc(a1-6)]GlcNAc	174.753	0.05837	Gal(b1-4)GlcNAc	N
Neu5Ac(a2-6)Gal(b1-4)GlcNAc(b1-2)Man(a1-6)[GlcNAc(b1-2)Man(a1-3)][GlcNAc(b1-4)]Man(b1-4)GlcNAc(b1-4)GlcNAc	173.09	0.556403	Gal(b1-4)GlcNAc	N
Fuc(a1-3)[Gal(b1-4)]GlcNAc(b1-2)Man(a1-3)[Fuc(a1-3)[Gal(b1-4)]GlcNAc(b1-2)Man(a1-6)]Man(b1-4)GlcNAc(b1-4)GlcNAc	183.986	-0.095107	Gal(b1-4)GlcNAc	N
Fuc(a1-2)[Gal(a1-3)]Gal(b1-4)GlcNAc	211.387	-0.357676	Gal(b1-4)GlcNAc	O
Gal(b1-4)GlcNAc(b1-3)GalNAc	253.599	1.96431	Gal(b1-4)GlcNAc	O
Neu5Ac(a2-3)Gal(b1-4)[Fuc(a1-3)]GlcNAc(b1-2)Man	162.874	-0.351771	Gal(b1-4)GlcNAc	O
Neu5Ac(a2-3)Gal(b1-4)GlcNAc(b1-3)GalNAc	206.362	-0.390802	Gal(b1-4)GlcNAc	O
Gal(b1-4)GlcNAc(b1-2)Man(a1-3)[Gal(b1-4)GlcNAc(b1-2)[Gal(b1-4)GlcNAc(b1-6)]Man(a1-6)]Man(b1-4)GlcNAc(b1-4)GlcNAc	200.303	3.15059	Gal(b1-4)GlcNAc	N
Neu5Ac(a2-6)Gal(b1-4)GlcNAc(b1-3)Gal(b1-4)GlcNAc	232.121	0.126248	Gal(b1-4)GlcNAc	O
Gal(b1-4)GlcNAc(b1-2)Man(a1-3)[Gal(b1-4)GlcNAc(b1-2)Man(a1-6)]Man(b1-4)GlcNAc(b1-4)[Fuc(a1-3)][Fuc(a1-6)]GlcNAc	222.108	3.33257	Gal(b1-4)GlcNAc	N
Neu5Gc(a2-3)Gal(b1-4)[Fuc(a1-3)]GlcNAc	179.62	-0.416965	Gal(b1-4)GlcNAc	N
GlcNAc(b1-4)Gal(b1-4)GlcNAc	236.533	-0.373002	Gal(b1-4)GlcNAc	O
Neu5Ac(a2-3)Gal(b1-4)GlcNAc(b1-2)Man(a1-3)[Neu5Ac(a2-3)Gal(b1-4)GlcNAc(b1-2)Man(a1-6)]Man(b1-4)GlcNAc(b1-4)[Fuc(a1-6)]GlcNAc	173.777	-0.551729	Gal(b1-4)GlcNAc	N
GlcA(b1-3)Gal(b1-4)GlcNAc(b1-2)Man	228.652	-0.281446	Gal(b1-4)GlcNAc	O
Neu5Gc(a2-6)Gal(b1-4)GlcNAc(b1-2)Man(a1-3)[Neu5Gc(a2-6)Gal(b1-4)GlcNAc(b1-2)Man(a1-6)]Man(b1-4)GlcNAc(b1-4)GlcNAc	185.749	0.485074	Gal(b1-4)GlcNAc	N
Fuc(a1-2)Gal(b1-3)[Fuc(a1-4)]GlcNAc(b1-3)Gal(b1-4)[Fuc(a1-3)]GlcNAc(b1-3)Gal(b1-4)Glc	174.332	-0.214349	Gal(b1-4)GlcNAc	lipid/free
Fuc(a1-3)[Gal(b1-4)]GlcNAc(b1-2)Man(a1-3)[Fuc(a1-3)[Gal(b1-4)]GlcNAc(b1-2)Man(a1-6)]Man(b1-4)GlcNAc(b1-4)[Fuc(a1-6)]GlcNAc	182.81	-0.220373	Gal(b1-4)GlcNAc	N
GlcNAc(b1-3)Gal(b1-4)GlcNAc(b1-3)Gal(b1-4)GlcNAc	234.106	-0.738481	Gal(b1-4)GlcNAc	O
Neu5Ac(a2-6)Gal(b1-4)GlcNAc(b1-2)Man	208.638	-0.344559	Gal(b1-4)GlcNAc	O
Neu5Ac(a2-3)Gal(b1-4)GlcNAc(b1-3)Gal(b1-4)GlcNAc(b1-3)Gal(b1-4)Glc	216.724	-0.789094	Gal(b1-4)GlcNAc	lipid/free
Kdn(a2-3)Gal(b1-4)GlcNAc	225.519	-0.372037	Gal(b1-4)GlcNAc	O
Neu5Gc(a2-3)Gal(b1-4)GlcNAc	229.616	-0.366921	Gal(b1-4)GlcNAc	O
Gal(b1-4)GlcNAc(b1-3)Gal(b1-4)GlcNAc(b1-3)Gal(b1-4)GlcNAc	242.288	1.04506	Gal(b1-4)GlcNAc	O
Neu5Ac(a2-3)Gal(b1-4)GlcNAc(b1-3)Gal(b1-4)GlcNAc	224.91	-0.370679	Gal(b1-4)GlcNAc	O
Neu5Ac(a2-6)Gal(b1-4)GlcNAc	231.9	0.31298	Gal(b1-4)GlcNAc	O
Fuc(a1-2)[GalNAc(a1-3)]Gal(b1-4)GlcNAc(b1-3)GalNAc	176.993	-0.391098	Gal(b1-4)GlcNAc	O
Gal(b1-4)GlcNAc(b1-2)Man(a1-3)[GlcNAc(b1-2)Man(a1-6)]Man(b1-4)GlcNAc(b1-4)[Fuc(a1-6)]GlcNAc	257.539	0.814485	Gal(b1-4)GlcNAc	N
Neu5Ac9Ac(a2-6)Gal(b1-4)GlcNAc	225.946	-0.267693	Gal(b1-4)GlcNAc	O
Neu5Ac(a2-6)Gal(b1-4)GlcNAc(b1-2)Man(a1-3)[Neu5Ac(a2-6)Gal(b1-4)GlcNAc(b1-2)Man(a1-6)]Man(b1-4)GlcNAc(b1-4)GlcNAc	171.633	1.2118	Gal(b1-4)GlcNAc	N
Fuc(a1-2)[Gal(a1-3)]Gal(b1-4)GlcNAc(b1-3)[Fuc(a1-2)[Gal(a1-3)]Gal(b1-4)GlcNAc(b1-6)]GalNAc	169.059	-0.315505	Gal(b1-4)GlcNAc	O
GlcNAc(b1-6)Gal(b1-4)GlcNAc	240.667	0.458521	Gal(b1-4)GlcNAc	O
Gal(b1-3)GlcNAc(b1-3)Gal(b1-4)GlcNAc(b1-3)Gal(b1-4)Glc	222.52	-0.3427	Gal(b1-4)GlcNAc	lipid/free
Fuc(a1-3)[Gal(b1-4)]GlcNAc(b1-2)Man(a1-3)[GlcNAc(b1-2)Man(a1-6)]Man(b1-4)GlcNAc(b1-4)GlcNAc	206.278	-0.890792	Gal(b1-4)GlcNAc	N
Gal(a1-3)Gal(b1-4)GlcNAc	240.939	0.446878	Gal(b1-4)GlcNAc	O
Neu5Ac(a2-3)Gal(b1-4)GlcNAc(b1-2)Man(a1-3)[GlcNAc(b1-2)Man(a1-6)][GlcNAc(b1-4)]Man(b1-4)GlcNAc(b1-4)GlcNAc	173.381	-1.07382	Gal(b1-4)GlcNAc	N
Gal(b1-3)GlcNAc(b1-3)[Gal(b1-4)GlcNAc(b1-6)]Gal(b1-4)Glc	251.67	1.08933	Gal(b1-4)GlcNAc	lipid/free
Gal(b1-4)GlcNAc(b1-2)Man(a1-3)[GlcNAc(b1-2)Man(a1-6)][GlcNAc(b1-4)]Man(b1-4)GlcNAc(b1-4)GlcNAc	226.108	1.16783	Gal(b1-4)GlcNAc	N
Neu5Ac(a2-3)Gal(b1-4)GlcNAc(b1-2)[Neu5Ac(a2-3)Gal(b1-4)GlcNAc(b1-6)]Man	198.621	-0.281446	Gal(b1-4)GlcNAc	O
Fuc(a1-2)Gal(b1-3)GlcNAc(b1-3)[Gal(b1-4)GlcNAc(b1-6)]Gal(b1-4)Glc	248.875	2.58171	Gal(b1-4)GlcNAc	lipid/free
Fuc(a1-2)[GalNAc(a1-4)]Gal(b1-4)GlcNAc	196.294	-0.373195	Gal(b1-4)GlcNAc	O
Neu5Ac(a2-6)Gal(b1-4)GlcNAc(b1-2)Man(a1-3)[Neu5Ac(a2-6)Gal(b1-4)GlcNAc(b1-2)[Neu5Ac(a2-6)Gal(b1-4)GlcNAc(b1-6)]Man(a1-6)]Man(b1-4)GlcNAc(b1-4)GlcNAc	174.567	0.083725	Gal(b1-4)GlcNAc	N
Neu5Ac(a2-3)Gal(b1-4)GlcNAc(b1-2)Man(a1-3)[Gal(b1-4)GlcNAc(b1-2)Man(a1-6)]Man(b1-4)GlcNAc(b1-4)GlcNAc	210.763	0.96594	Gal(b1-4)GlcNAc	N
Gal(b1-4)GlcNAc(b1-2)Man(a1-6)[GlcNAc(b1-2)Man(a1-3)]Man(b1-4)GlcNAc(b1-4)[Fuc(a1-6)]GlcNAc	190.563	1.37668	Gal(b1-4)GlcNAc	N
Fuc(a1-3)[Gal(b1-4)]GlcNAc	231.546	-0.295993	Gal(b1-4)GlcNAc	O
Gal(a1-4)Gal(b1-4)GlcNAc	233.472	-0.23462	Gal(b1-4)GlcNAc	O
Neu5Ac(a2-6)Gal(b1-4)GlcNAc(b1-2)Man(a1-3)[Neu5Ac(a2-3)Gal(b1-4)GlcNAc(b1-2)Man(a1-6)]Man(b1-4)GlcNAc(b1-4)GlcNAc	167.452	0.202704	Gal(b1-4)GlcNAc	N
Neu5Ac(a2-3)Gal(b1-4)GlcNAc(b1-2)Man(a1-3)[Neu5Ac(a2-3)Gal(b1-4)GlcNAc(b1-2)Man(a1-6)]Man(b1-4)GlcNAc(b1-4)GlcNAc	182.261	-0.233242	Gal(b1-4)GlcNAc	N
Gal(b1-4)GlcNAc(b1-2)[Gal(b1-4)GlcNAc(b1-4)]Man(a1-3)[Gal(b1-4)GlcNAc(b1-2)[Gal(b1-4)GlcNAc(b1-6)]Man(a1-6)]Man(b1-4)GlcNAc(b1-4)[Fuc(a1-6)]GlcNAc	219.404	2.19051	Gal(b1-4)GlcNAc	N
Neu5Ac(a2-3)Gal(b1-4)GlcNAc(b1-6)GalNAc	222.767	-0.403039	Gal(b1-4)GlcNAc	O
Neu5Ac(a2-3)Gal(b1-3)[Neu5Ac(a2-3)Gal(b1-4)]GlcNAc	174.516	-0.367753	Gal(b1-4)GlcNAc	O
Neu5Ac(a2-3)Gal(b1-4)GlcNAc(b1-6)[Neu5Ac(a2-3)Gal(b1-3)]GalNAc	206.793	-0.407767	Gal(b1-4)GlcNAc	O
Neu5Ac(a2-3)Gal(b1-4)GlcNAc(b1-3)[Neu5Ac(a2-3)Gal(b1-4)GlcNAc(b1-6)]GalNAc	184.003	-0.427559	Gal(b1-4)GlcNAc	O
Gal(b1-4)GlcNAc(b1-3)Gal(b1-4)GlcNAc	251.158	1.22629	Gal(b1-4)GlcNAc	O

## Sheet: Fig3b
Figure 3b
glycan	torsion_flexibility	binding	motif	class
Neu5Ac(a2-3)Gal(b1-4)GlcNAc	4.32191	-0.30189	Gal(b1-4)GlcNAc	O
Gal(b1-4)GlcNAc(b1-2)Man(a1-3)[Gal(b1-4)GlcNAc(b1-2)Man(a1-6)]Man(b1-4)GlcNAc(b1-4)GlcNAc	2.29701	3.41428	Gal(b1-4)GlcNAc	N
Fuc(a1-2)Gal(b1-4)[Fuc(a1-3)]GlcNAc(b1-3)Gal(b1-4)Glc	1.25057	-0.214349	Gal(b1-4)GlcNAc	lipid/free
Neu5Ac(a2-3)Gal(b1-4)GlcNAc(b1-2)Man(a1-3)[Neu5Ac(a2-6)Gal(b1-4)GlcNAc(b1-2)Man(a1-6)]Man(b1-4)GlcNAc(b1-4)GlcNAc	3.06815	-0.243876	Gal(b1-4)GlcNAc	N
Fuc(a1-2)[GalNAc(a1-3)]Gal(b1-4)GlcNAc	1.85695	-0.37983	Gal(b1-4)GlcNAc	O
Neu5Ac(a2-3)Gal(b1-4)[Fuc(a1-3)]GlcNAc(b1-6)[Gal(b1-3)]GalNAc	3.18094	-0.380881	Gal(b1-4)GlcNAc	O
GlcNAc(b1-3)[GlcNAc(b1-6)]Gal(b1-4)GlcNAc	1.63775	-0.375952	Gal(b1-4)GlcNAc	O
Fuc(a1-2)Gal(b1-4)GlcNAc(b1-3)Gal(b1-4)GlcNAc	2.21483	-0.113951	Gal(b1-4)GlcNAc	O
Neu5Ac(a2-3)Gal(b1-4)GlcNAc(b1-2)Man(a1-3)[Man(a1-3)[Man(a1-6)]Man(a1-6)]Man(b1-4)GlcNAc(b1-4)GlcNAc	6.28136	-0.791103	Gal(b1-4)GlcNAc	N
Neu5Ac(a2-3)Gal(b1-4)GlcNAc(b1-6)[Gal(b1-4)GlcNAc(b1-2)]Man	2.92792	-0.166726	Gal(b1-4)GlcNAc	O
Fuc(a1-3)[Gal(b1-4)]GlcNAc(b1-3)[GlcNAc(b1-6)]Gal(b1-4)Glc	1.23964	-0.640617	Gal(b1-4)GlcNAc	lipid/free
Neu5Gc(a2-6)Gal(b1-4)GlcNAc(b1-2)Man(a1-3)[GlcNAc(b1-2)Man(a1-6)]Man(b1-4)GlcNAc(b1-4)GlcNAc	5.16049	1.0982	Gal(b1-4)GlcNAc	N
Gal(b1-4)GlcNAc(b1-2)Man(a1-6)[GlcNAc(b1-2)Man(a1-3)]Man(b1-4)GlcNAc(b1-4)GlcNAc	0.867493	0.748203	Gal(b1-4)GlcNAc	N
Gal(b1-4)GlcNAc(b1-2)Man(a1-6)[GlcNAc(b1-2)Man(a1-3)][GlcNAc(b1-4)]Man(b1-4)GlcNAc(b1-4)GlcNAc	1.27294	1.04994	Gal(b1-4)GlcNAc	N
GalNAc(b1-3)Gal(a1-4)Gal(b1-4)GlcNAc	3.29089	-0.351683	Gal(b1-4)GlcNAc	O
Gal(b1-4)GlcNAc(b1-2)[Gal(b1-4)GlcNAc(b1-4)]Man(a1-3)[Gal(b1-4)GlcNAc(b1-2)[Gal(b1-4)GlcNAc(b1-6)]Man(a1-6)]Man(b1-4)GlcNAc(b1-4)GlcNAc	2.30436	4.07478	Gal(b1-4)GlcNAc	N
Gal(b1-4)GlcNAc(b1-6)GalNAc	2.45632	1.91055	Gal(b1-4)GlcNAc	O
Gal(b1-4)GlcNAc(b1-2)Man(a1-3)[Gal(b1-4)GlcNAc(b1-2)Man(a1-6)]Man(b1-4)GlcNAc(b1-4)[Fuc(a1-6)]GlcNAc	2.18542	3.94365	Gal(b1-4)GlcNAc	N
Neu5Ac(a2-3)Gal(b1-4)GlcNAc(b1-2)Man(a1-6)[Gal(b1-4)GlcNAc(b1-2)Man(a1-3)]Man(b1-4)GlcNAc(b1-4)[Fuc(a1-6)]GlcNAc	3.39553	0.112916	Gal(b1-4)GlcNAc	N
Gal(b1-4)GlcNAc(b1-2)Man(a1-3)[Fuc(a1-3)[Gal(b1-4)]GlcNAc(b1-2)Man(a1-6)]Man(b1-4)GlcNAc(b1-4)GlcNAc	1.13509	1.17863	Gal(b1-4)GlcNAc	N
Gal(b1-4)GlcNAc	3.78717	0.752582	Gal(b1-4)GlcNAc	O
Neu5Ac(a2-3)Gal(b1-4)[Fuc(a1-3)]GlcNAc	1.93117	-0.275742	Gal(b1-4)GlcNAc	N
GlcNAc(b1-3)Gal(b1-4)GlcNAc	3.16637	-0.368816	Gal(b1-4)GlcNAc	O
Fuc(a1-3)[Gal(b1-4)]GlcNAc(b1-2)Man	1.72088	-0.350869	Gal(b1-4)GlcNAc	O
Gal(b1-4)GlcNAc(b1-6)[Gal(b1-3)]GalNAc	6.33407	2.22111	Gal(b1-4)GlcNAc	O
Fuc(a1-2)[Gal(a1-3)]Gal(b1-4)GlcNAc(b1-3)GalNAc	2.49542	-0.389331	Gal(b1-4)GlcNAc	O
Gal(a1-3)[Gal(a1-4)]Gal(b1-4)GlcNAc	3.19945	0.746915	Gal(b1-4)GlcNAc	O
Fuc(a1-2)Gal(b1-4)GlcNAc	1.70727	-0.578745	Gal(b1-4)GlcNAc	O
Gal(b1-4)GlcNAc(b1-3)Gal(b1-4)Glc	2.14489	1.30755	Gal(b1-4)GlcNAc	lipid/free
Gal(b1-4)GlcNAc(b1-2)Man(a1-3)[Gal(b1-4)GlcNAc(b1-2)[Gal(b1-4)GlcNAc(b1-6)]Man(a1-6)][GlcNAc(b1-4)]Man(b1-4)GlcNAc(b1-4)GlcNAc	4.03457	3.23263	Gal(b1-4)GlcNAc	N
Fuc(a1-2)Gal(b1-4)[Fuc(a1-3)]GlcNAc(b1-3)[Fuc(a1-3)[Gal(b1-4)]GlcNAc(b1-6)]Gal(b1-4)Glc	1.8293	-0.640617	Gal(b1-4)GlcNAc	lipid/free
Neu5Ac(a2-6)Gal(b1-4)GlcNAc(b1-2)Man(a1-3)[Man(a1-3)[Man(a1-6)]Man(a1-6)]Man(b1-4)GlcNAc(b1-4)GlcNAc	2.58233	0.568	Gal(b1-4)GlcNAc	N
Neu5Ac(a2-3)Gal(b1-4)GlcNAc(b1-2)Man(a1-3)[GlcNAc(b1-2)Man(a1-6)]Man(b1-4)GlcNAc(b1-4)GlcNAc	2.01805	-0.757951	Gal(b1-4)GlcNAc	N
Neu5Ac(a2-3)Gal(b1-4)GlcNAc(b1-2)Man(a1-6)[GlcNAc(b1-2)Man(a1-3)][GlcNAc(b1-4)]Man(b1-4)GlcNAc(b1-4)GlcNAc	3.76869	-1.07341	Gal(b1-4)GlcNAc	N
Neu5Ac(a2-3)Gal(b1-4)GlcNAc(b1-3)Gal(b1-4)GlcNAc(b1-3)Gal(b1-4)GlcNAc	3.46767	-0.339359	Gal(b1-4)GlcNAc	O
Fuc(a1-2)Gal(b1-4)[Fuc(a1-3)]GlcNAc	1.43189	-0.390849	Gal(b1-4)GlcNAc	N
Neu5Ac(a2-3)Gal(b1-4)GlcNAc(b1-3)Gal(b1-4)GlcNAc(b1-6)[Gal(b1-3)]GalNAc	1.98525	-0.396185	Gal(b1-4)GlcNAc	O
Neu5Ac(a2-3)Gal(b1-4)GlcNAc(b1-3)Gal(b1-3)GalNAc	3.63329	-0.381098	Gal(b1-4)GlcNAc	O
Neu5Ac9Ac(a2-3)Gal(b1-4)GlcNAc	5.12486	-0.395864	Gal(b1-4)GlcNAc	O
Fuc(a1-2)Gal(b1-4)GlcNAc(b1-3)Gal(b1-4)GlcNAc(b1-3)Gal(b1-4)GlcNAc	3.23317	-0.300223	Gal(b1-4)GlcNAc	O
Neu5Ac(a2-3)[GalNAc(b1-4)]Gal(b1-4)GlcNAc	2.98503	-0.373122	Gal(b1-4)GlcNAc	O
Gal(b1-4)GlcNAc(b1-2)[Gal(b1-4)GlcNAc(b1-6)]Man	2.3249	5.68398	Gal(b1-4)GlcNAc	O
Neu5Gc(a2-6)Gal(b1-4)GlcNAc	3.7914	0.46617	Gal(b1-4)GlcNAc	O
GlcNAc(b1-3)Gal(b1-4)GlcNAc(b1-6)[Gal(b1-3)]GalNAc	4.59652	-0.391297	Gal(b1-4)GlcNAc	O
Fuc(a1-2)[Gal(a1-3)]Gal(b1-4)GlcNAc(b1-3)Gal(b1-4)Glc	2.89068	-0.194575	Gal(b1-4)GlcNAc	lipid/free
Gal(b1-4)GlcNAc(b1-3)Gal(b1-4)GlcNAc(b1-3)Gal(b1-4)Glc	1.87806	0.947941	Gal(b1-4)GlcNAc	lipid/free
Gal(b1-4)GlcNAc(b1-3)Fuc	2.35543	-0.193568	Gal(b1-4)GlcNAc	O
Fuc(a1-2)Gal(b1-4)[Fuc(a1-3)]GlcNAc(b1-3)[Fuc(a1-2)Gal(b1-4)[Fuc(a1-3)]GlcNAc(b1-6)]Gal(b1-4)Glc	2.08917	-0.640617	Gal(b1-4)GlcNAc	lipid/free
Neu5Ac(a2-3)Gal(b1-4)[Fuc(a1-3)]GlcNAc(b1-6)[Neu5Ac(a2-3)Gal(b1-3)]GalNAc	1.99567	-0.411976	Gal(b1-4)GlcNAc	O
Neu5Ac(a2-3)Gal(b1-4)GlcNAc(b1-2)[Neu5Ac(a2-3)Gal(b1-4)GlcNAc(b1-4)]Man(a1-3)[Neu5Ac(a2-3)Gal(b1-4)GlcNAc(b1-2)[Neu5Ac(a2-3)Gal(b1-4)GlcNAc(b1-6)]Man(a1-6)]Man(b1-4)GlcNAc(b1-4)GlcNAc	4.00367	-0.8621	Gal(b1-4)GlcNAc	N
Gal(b1-4)GlcNAc(b1-2)Man	1.99633	-0.342767	Gal(b1-4)GlcNAc	O
Neu5Ac(a2-3)Gal(b1-4)GlcNAc(b1-2)Man	3.84053	-0.347989	Gal(b1-4)GlcNAc	O
Fuc(a1-3)[Gal(b1-4)]GlcNAc(b1-3)[Fuc(a1-3)[Gal(b1-4)]GlcNAc(b1-6)]Gal(b1-4)Glc	1.08031	-0.425121	Gal(b1-4)GlcNAc	lipid/free
Neu5Ac(a2-3)Gal(b1-4)GlcNAc(b1-3)Gal(b1-4)Glc	7.86155	-0.415788	Gal(b1-4)GlcNAc	lipid/free
Gal(b1-4)GlcNAc(b1-2)Man(a1-3)[GlcNAc(b1-2)Man(a1-6)]Man(b1-4)GlcNAc(b1-4)GlcNAc	5.05832	1.55302	Gal(b1-4)GlcNAc	N
Gal(a1-3)Gal(b1-4)GlcNAc(b1-3)Gal(b1-4)Glc	3.27826	-0.178991	Gal(b1-4)GlcNAc	lipid/free
GlcNAc(a1-3)Gal(b1-4)GlcNAc	3.56884	-0.365989	Gal(b1-4)GlcNAc	O
Neu5Ac9Ac(a2-3)Gal(b1-4)[Fuc(a1-3)]GlcNAc	2.22113	-0.212932	Gal(b1-4)GlcNAc	N
Neu5Ac(a2-3)Gal(b1-4)[Fuc(a1-3)]GlcNAc(b1-3)Gal	7.18888	-0.302773	Gal(b1-4)GlcNAc	O
Fuc(a1-2)Gal(b1-3)GlcNAc(b1-3)Gal(b1-4)GlcNAc	3.9478	0.888697	Gal(b1-4)GlcNAc	O
Gal(b1-4)Glc(b1-6)[Gal(b1-4)]GlcNAc	2.30226	2.99214	Gal(b1-4)GlcNAc	O
Neu5Ac(a2-3)Gal(b1-4)GlcNAc(b1-2)[Neu5Ac(a2-3)Gal(b1-4)GlcNAc(b1-4)]Man(a1-3)[Neu5Ac(a2-3)Gal(b1-4)GlcNAc(b1-2)[Neu5Ac(a2-3)Gal(b1-4)GlcNAc(b1-6)]Man(a1-6)]Man(b1-4)GlcNAc(b1-4)[Fuc(a1-6)]GlcNAc	14.4041	-0.862223	Gal(b1-4)GlcNAc	N
Neu5Ac(a2-3)Gal(b1-4)GlcNAc(b1-2)Man(a1-6)[Gal(b1-4)GlcNAc(b1-2)Man(a1-3)]Man(b1-4)GlcNAc(b1-4)GlcNAc	1.62841	0.841602	Gal(b1-4)GlcNAc	N
GlcNAc(a1-6)Gal(b1-4)GlcNAc	7.94741	0.168607	Gal(b1-4)GlcNAc	O
Fuc(a1-3)[Gal(b1-4)]GlcNAc(b1-2)Man(a1-3)[Gal(b1-4)GlcNAc(b1-2)Man(a1-6)]Man(b1-4)GlcNAc(b1-4)GlcNAc	1.16317	0.762088	Gal(b1-4)GlcNAc	N
GlcA3S(b1-3)Gal(b1-4)GlcNAc(b1-2)Man	4.12082	-0.427745	Gal(b1-4)GlcNAc	O
Gal(b1-3)GlcNAc(b1-3)Gal(b1-4)[Fuc(a1-3)]GlcNAc(b1-3)Gal(b1-4)Glc	10.498	-0.078092	Gal(b1-4)GlcNAc	lipid/free
Neu5Ac(a2-6)Gal(b1-4)GlcNAc(b1-2)Man(a1-3)[Neu5Ac(a2-6)Gal(b1-4)GlcNAc(b1-2)Man(a1-6)]Man(b1-4)GlcNAc(b1-4)[Fuc(a1-6)]GlcNAc	1.87914	0.05837	Gal(b1-4)GlcNAc	N
Neu5Ac(a2-6)Gal(b1-4)GlcNAc(b1-2)Man(a1-6)[GlcNAc(b1-2)Man(a1-3)][GlcNAc(b1-4)]Man(b1-4)GlcNAc(b1-4)GlcNAc	1.70353	0.556403	Gal(b1-4)GlcNAc	N
Fuc(a1-3)[Gal(b1-4)]GlcNAc(b1-2)Man(a1-3)[Fuc(a1-3)[Gal(b1-4)]GlcNAc(b1-2)Man(a1-6)]Man(b1-4)GlcNAc(b1-4)GlcNAc	0.758897	-0.095107	Gal(b1-4)GlcNAc	N
Fuc(a1-2)[Gal(a1-3)]Gal(b1-4)GlcNAc	1.04088	-0.357676	Gal(b1-4)GlcNAc	O
Gal(b1-4)GlcNAc(b1-3)GalNAc	2.59797	1.96431	Gal(b1-4)GlcNAc	O
Neu5Ac(a2-3)Gal(b1-4)[Fuc(a1-3)]GlcNAc(b1-2)Man	2.13181	-0.351771	Gal(b1-4)GlcNAc	O
Neu5Ac(a2-3)Gal(b1-4)GlcNAc(b1-3)GalNAc	3.04612	-0.390802	Gal(b1-4)GlcNAc	O
Gal(b1-4)GlcNAc(b1-2)Man(a1-3)[Gal(b1-4)GlcNAc(b1-2)[Gal(b1-4)GlcNAc(b1-6)]Man(a1-6)]Man(b1-4)GlcNAc(b1-4)GlcNAc	2.86487	3.15059	Gal(b1-4)GlcNAc	N
Neu5Ac(a2-6)Gal(b1-4)GlcNAc(b1-3)Gal(b1-4)GlcNAc	2.05744	0.126248	Gal(b1-4)GlcNAc	O
Gal(b1-4)GlcNAc(b1-2)Man(a1-3)[Gal(b1-4)GlcNAc(b1-2)Man(a1-6)]Man(b1-4)GlcNAc(b1-4)[Fuc(a1-3)][Fuc(a1-6)]GlcNAc	2.32199	3.33257	Gal(b1-4)GlcNAc	N
Neu5Gc(a2-3)Gal(b1-4)[Fuc(a1-3)]GlcNAc	2.44474	-0.416965	Gal(b1-4)GlcNAc	N
GlcNAc(b1-4)Gal(b1-4)GlcNAc	1.91462	-0.373002	Gal(b1-4)GlcNAc	O
Neu5Ac(a2-3)Gal(b1-4)GlcNAc(b1-2)Man(a1-3)[Neu5Ac(a2-3)Gal(b1-4)GlcNAc(b1-2)Man(a1-6)]Man(b1-4)GlcNAc(b1-4)[Fuc(a1-6)]GlcNAc	5.06921	-0.551729	Gal(b1-4)GlcNAc	N
GlcA(b1-3)Gal(b1-4)GlcNAc(b1-2)Man	3.17001	-0.281446	Gal(b1-4)GlcNAc	O
Neu5Gc(a2-6)Gal(b1-4)GlcNAc(b1-2)Man(a1-3)[Neu5Gc(a2-6)Gal(b1-4)GlcNAc(b1-2)Man(a1-6)]Man(b1-4)GlcNAc(b1-4)GlcNAc	3.25995	0.485074	Gal(b1-4)GlcNAc	N
Fuc(a1-2)Gal(b1-3)[Fuc(a1-4)]GlcNAc(b1-3)Gal(b1-4)[Fuc(a1-3)]GlcNAc(b1-3)Gal(b1-4)Glc	0.998098	-0.214349	Gal(b1-4)GlcNAc	lipid/free
Fuc(a1-3)[Gal(b1-4)]GlcNAc(b1-2)Man(a1-3)[Fuc(a1-3)[Gal(b1-4)]GlcNAc(b1-2)Man(a1-6)]Man(b1-4)GlcNAc(b1-4)[Fuc(a1-6)]GlcNAc	1.82758	-0.220373	Gal(b1-4)GlcNAc	N
GlcNAc(b1-3)Gal(b1-4)GlcNAc(b1-3)Gal(b1-4)GlcNAc	2.07188	-0.738481	Gal(b1-4)GlcNAc	O
Neu5Ac(a2-6)Gal(b1-4)GlcNAc(b1-2)Man	2.63859	-0.344559	Gal(b1-4)GlcNAc	O
Neu5Ac(a2-3)Gal(b1-4)GlcNAc(b1-3)Gal(b1-4)GlcNAc(b1-3)Gal(b1-4)Glc	3.02814	-0.789094	Gal(b1-4)GlcNAc	lipid/free
Kdn(a2-3)Gal(b1-4)GlcNAc	2.29694	-0.372037	Gal(b1-4)GlcNAc	O
Neu5Gc(a2-3)Gal(b1-4)GlcNAc	5.78606	-0.366921	Gal(b1-4)GlcNAc	O
Gal(b1-4)GlcNAc(b1-3)Gal(b1-4)GlcNAc(b1-3)Gal(b1-4)GlcNAc	2.91594	1.04506	Gal(b1-4)GlcNAc	O
Neu5Ac(a2-3)Gal(b1-4)GlcNAc(b1-3)Gal(b1-4)GlcNAc	1.56816	-0.370679	Gal(b1-4)GlcNAc	O
Neu5Ac(a2-6)Gal(b1-4)GlcNAc	7.70627	0.31298	Gal(b1-4)GlcNAc	O
Fuc(a1-2)[GalNAc(a1-3)]Gal(b1-4)GlcNAc(b1-3)GalNAc	1.22327	-0.391098	Gal(b1-4)GlcNAc	O
Gal(b1-4)GlcNAc(b1-2)Man(a1-3)[GlcNAc(b1-2)Man(a1-6)]Man(b1-4)GlcNAc(b1-4)[Fuc(a1-6)]GlcNAc	3.01326	0.814485	Gal(b1-4)GlcNAc	N
Neu5Ac9Ac(a2-6)Gal(b1-4)GlcNAc	5.84689	-0.267693	Gal(b1-4)GlcNAc	O
Neu5Ac(a2-6)Gal(b1-4)GlcNAc(b1-2)Man(a1-3)[Neu5Ac(a2-6)Gal(b1-4)GlcNAc(b1-2)Man(a1-6)]Man(b1-4)GlcNAc(b1-4)GlcNAc	5.7795	1.2118	Gal(b1-4)GlcNAc	N
Fuc(a1-2)[Gal(a1-3)]Gal(b1-4)GlcNAc(b1-3)[Fuc(a1-2)[Gal(a1-3)]Gal(b1-4)GlcNAc(b1-6)]GalNAc	3.4101	-0.315505	Gal(b1-4)GlcNAc	O
GlcNAc(b1-6)Gal(b1-4)GlcNAc	2.14975	0.458521	Gal(b1-4)GlcNAc	O
Gal(b1-3)GlcNAc(b1-3)Gal(b1-4)GlcNAc(b1-3)Gal(b1-4)Glc	3.46955	-0.3427	Gal(b1-4)GlcNAc	lipid/free
Fuc(a1-3)[Gal(b1-4)]GlcNAc(b1-2)Man(a1-3)[GlcNAc(b1-2)Man(a1-6)]Man(b1-4)GlcNAc(b1-4)GlcNAc	1.34108	-0.890792	Gal(b1-4)GlcNAc	N
Gal(a1-3)Gal(b1-4)GlcNAc	1.24348	0.446878	Gal(b1-4)GlcNAc	O
Neu5Ac(a2-3)Gal(b1-4)GlcNAc(b1-2)Man(a1-3)[GlcNAc(b1-2)Man(a1-6)][GlcNAc(b1-4)]Man(b1-4)GlcNAc(b1-4)GlcNAc	2.1929	-1.07382	Gal(b1-4)GlcNAc	N
Gal(b1-3)GlcNAc(b1-3)[Gal(b1-4)GlcNAc(b1-6)]Gal(b1-4)Glc	3.3593	1.08933	Gal(b1-4)GlcNAc	lipid/free
Gal(b1-4)GlcNAc(b1-2)Man(a1-3)[GlcNAc(b1-2)Man(a1-6)][GlcNAc(b1-4)]Man(b1-4)GlcNAc(b1-4)GlcNAc	7.27185	1.16783	Gal(b1-4)GlcNAc	N
Neu5Ac(a2-3)Gal(b1-4)GlcNAc(b1-2)[Neu5Ac(a2-3)Gal(b1-4)GlcNAc(b1-6)]Man	2.4611	-0.281446	Gal(b1-4)GlcNAc	O
Fuc(a1-2)Gal(b1-3)GlcNAc(b1-3)[Gal(b1-4)GlcNAc(b1-6)]Gal(b1-4)Glc	2.58277	2.58171	Gal(b1-4)GlcNAc	lipid/free
Fuc(a1-2)[GalNAc(a1-4)]Gal(b1-4)GlcNAc	6.63978	-0.373195	Gal(b1-4)GlcNAc	O
Neu5Ac(a2-6)Gal(b1-4)GlcNAc(b1-2)Man(a1-3)[Neu5Ac(a2-6)Gal(b1-4)GlcNAc(b1-2)[Neu5Ac(a2-6)Gal(b1-4)GlcNAc(b1-6)]Man(a1-6)]Man(b1-4)GlcNAc(b1-4)GlcNAc	3.63784	0.083725	Gal(b1-4)GlcNAc	N
Neu5Ac(a2-3)Gal(b1-4)GlcNAc(b1-2)Man(a1-3)[Gal(b1-4)GlcNAc(b1-2)Man(a1-6)]Man(b1-4)GlcNAc(b1-4)GlcNAc	1.65306	0.96594	Gal(b1-4)GlcNAc	N
Gal(b1-4)GlcNAc(b1-2)Man(a1-6)[GlcNAc(b1-2)Man(a1-3)]Man(b1-4)GlcNAc(b1-4)[Fuc(a1-6)]GlcNAc	1.59858	1.37668	Gal(b1-4)GlcNAc	N
Fuc(a1-3)[Gal(b1-4)]GlcNAc	1.38647	-0.295993	Gal(b1-4)GlcNAc	O
Gal(a1-4)Gal(b1-4)GlcNAc	1.68097	-0.23462	Gal(b1-4)GlcNAc	O
Neu5Ac(a2-6)Gal(b1-4)GlcNAc(b1-2)Man(a1-3)[Neu5Ac(a2-3)Gal(b1-4)GlcNAc(b1-2)Man(a1-6)]Man(b1-4)GlcNAc(b1-4)GlcNAc	3.31045	0.202704	Gal(b1-4)GlcNAc	N
Neu5Ac(a2-3)Gal(b1-4)GlcNAc(b1-2)Man(a1-3)[Neu5Ac(a2-3)Gal(b1-4)GlcNAc(b1-2)Man(a1-6)]Man(b1-4)GlcNAc(b1-4)GlcNAc	1.30654	-0.233242	Gal(b1-4)GlcNAc	N
Gal(b1-4)GlcNAc(b1-2)[Gal(b1-4)GlcNAc(b1-4)]Man(a1-3)[Gal(b1-4)GlcNAc(b1-2)[Gal(b1-4)GlcNAc(b1-6)]Man(a1-6)]Man(b1-4)GlcNAc(b1-4)[Fuc(a1-6)]GlcNAc	3.28331	2.19051	Gal(b1-4)GlcNAc	N
Neu5Ac(a2-3)Gal(b1-4)GlcNAc(b1-6)GalNAc	2.7489	-0.403039	Gal(b1-4)GlcNAc	O
Neu5Ac(a2-3)Gal(b1-3)[Neu5Ac(a2-3)Gal(b1-4)]GlcNAc	5.23954	-0.367753	Gal(b1-4)GlcNAc	O
Neu5Ac(a2-3)Gal(b1-4)GlcNAc(b1-6)[Neu5Ac(a2-3)Gal(b1-3)]GalNAc	3.68373	-0.407767	Gal(b1-4)GlcNAc	O
Neu5Ac(a2-3)Gal(b1-4)GlcNAc(b1-3)[Neu5Ac(a2-3)Gal(b1-4)GlcNAc(b1-6)]GalNAc	3.57324	-0.427559	Gal(b1-4)GlcNAc	O
Gal(b1-4)GlcNAc(b1-3)Gal(b1-4)GlcNAc	3.10517	1.22629	Gal(b1-4)GlcNAc	O

## Sheet: Fig3c
Figure 3c
glycan	SASA	binding	motif	class
Neu5Ac(a2-3)Gal(b1-4)GlcNAc(b1-2)Man(a1-3)[Neu5Ac(a2-6)Gal(b1-4)GlcNAc(b1-2)Man(a1-6)]Man(b1-4)GlcNAc(b1-4)GlcNAc	381.517	0.305539	Sia(a2-6)	N
Neu5Gc(a2-6)Gal(b1-4)GlcNAc(b1-2)Man(a1-3)[GlcNAc(b1-2)Man(a1-6)]Man(b1-4)GlcNAc(b1-4)GlcNAc	382.935	4.13435	Sia(a2-6)	N
Neu5Gc(a2-6)GalNAc	458.61	-0.256583	Sia(a2-6)	O
Neu5Ac(a2-3)Gal(b1-3)[Neu5Ac(a2-6)]GalNAc	385.062	-0.22726	Sia(a2-6)	O
Neu5Ac(a2-6)Gal(b1-4)GlcNAc(b1-2)Man(a1-3)[Man(a1-3)[Man(a1-6)]Man(a1-6)]Man(b1-4)GlcNAc(b1-4)GlcNAc	410.965	0.229045	Sia(a2-6)	N
Neu5Ac(a2-6)Gal(b1-4)Glc	414.872	0.084012	Sia(a2-6)	lipid/free
Neu5Gc(a2-6)Gal(b1-4)GlcNAc	453.635	2.39209	Sia(a2-6)	O
Fuc(a1-2)Gal(b1-3)[Neu5Ac(a2-6)]GlcNAc(b1-3)Gal(b1-4)Glc	393.843	-0.234745	Sia(a2-6)	lipid/free
Neu5Ac(a2-6)GalNAc(b1-4)GlcNAc	385.437	2.36072	Sia(a2-6)	O
Neu5Ac(a2-6)Gal(b1-4)GlcNAc(b1-2)Man(a1-3)[Neu5Ac(a2-6)Gal(b1-4)GlcNAc(b1-2)Man(a1-6)]Man(b1-4)GlcNAc(b1-4)[Fuc(a1-6)]GlcNAc	358.922	2.91224	Sia(a2-6)	N
Neu5Ac(a2-3)Gal(b1-3)[Neu5Ac(a2-6)]GalNAc(b1-4)Gal(b1-4)Glc	415.71	-0.234745	Sia(a2-6)	lipid/free
Neu5Ac(a2-3)Gal(b1-3)[Neu5Ac(a2-6)]GlcNAc(b1-3)Gal(b1-4)Glc	379.537	-0.479272	Sia(a2-6)	lipid/free
Neu5Ac(a2-6)Gal(b1-4)GlcNAc(b1-2)Man(a1-6)[GlcNAc(b1-2)Man(a1-3)][GlcNAc(b1-4)]Man(b1-4)GlcNAc(b1-4)GlcNAc	398.282	1.02486	Sia(a2-6)	N
Neu5Ac(a2-6)Gal(b1-4)GlcNAc(b1-3)Gal(b1-4)GlcNAc	430.092	1.79664	Sia(a2-6)	O
Neu5Ac(a2-6)Gal(b1-4)GlcNAc6S	430.633	4.99145	Sia(a2-6)	O
Neu5Gc(a2-6)Gal(b1-4)GlcNAc(b1-2)Man(a1-3)[Neu5Gc(a2-6)Gal(b1-4)GlcNAc(b1-2)Man(a1-6)]Man(b1-4)GlcNAc(b1-4)GlcNAc	400.261	2.26499	Sia(a2-6)	N
GlcNAc(b1-3)[Neu5Ac(a2-6)]GalNAc	394.153	-0.231938	Sia(a2-6)	O
Neu5Ac(a2-6)Gal(b1-4)GlcNAc(b1-2)Man	402.143	0.409448	Sia(a2-6)	O
Neu5Ac(a2-6)Gal(b1-4)GlcNAc	426.746	2.23552	Sia(a2-6)	O
Gal(b1-3)[Neu5Ac(a2-6)]GlcNAc(b1-3)Gal(b1-4)Glc	403.79	-0.213092	Sia(a2-6)	lipid/free
Neu5Ac(a2-6)Gal(b1-4)GlcNAc(b1-2)Man(a1-3)[Neu5Ac(a2-6)Gal(b1-4)GlcNAc(b1-2)Man(a1-6)]Man(b1-4)GlcNAc(b1-4)GlcNAc	382.751	2.39708	Sia(a2-6)	N
Neu5Ac(a2-6)GalNAc	437.991	-0.136459	Sia(a2-6)	O
Gal(b1-3)[Neu5Ac(a2-6)]GalNAc	383.839	-0.042916	Sia(a2-6)	O
Neu5Ac(a2-6)Gal(b1-4)GlcNAc(b1-2)Man(a1-3)[Neu5Ac(a2-6)Gal(b1-4)GlcNAc(b1-2)[Neu5Ac(a2-6)Gal(b1-4)GlcNAc(b1-6)]Man(a1-6)]Man(b1-4)GlcNAc(b1-4)GlcNAc	338.852	1.50038	Sia(a2-6)	N
Neu5Ac(a2-6)Gal(b1-4)GlcNAc(b1-2)Man(a1-3)[Neu5Ac(a2-3)Gal(b1-4)GlcNAc(b1-2)Man(a1-6)]Man(b1-4)GlcNAc(b1-4)GlcNAc	343.259	1.55896	Sia(a2-6)	N
Neu5Ac(a2-3)[Neu5Ac(a2-6)]GalNAc	414.801	-0.23471	Sia(a2-6)	O

## Sheet: Fig3d
Figure 3d
glycan	torsion_flexibility	binding	motif	class
Neu5Ac(a2-3)Gal(b1-4)GlcNAc(b1-2)Man(a1-3)[Neu5Ac(a2-6)Gal(b1-4)GlcNAc(b1-2)Man(a1-6)]Man(b1-4)GlcNAc(b1-4)GlcNAc	4.72402	0.305539	Sia(a2-6)	N
Neu5Gc(a2-6)Gal(b1-4)GlcNAc(b1-2)Man(a1-3)[GlcNAc(b1-2)Man(a1-6)]Man(b1-4)GlcNAc(b1-4)GlcNAc	2.2298	4.13435	Sia(a2-6)	N
Neu5Gc(a2-6)GalNAc	6.29081	-0.256583	Sia(a2-6)	O
Neu5Ac(a2-3)Gal(b1-3)[Neu5Ac(a2-6)]GalNAc	9.42818	-0.22726	Sia(a2-6)	O
Neu5Ac(a2-6)Gal(b1-4)GlcNAc(b1-2)Man(a1-3)[Man(a1-3)[Man(a1-6)]Man(a1-6)]Man(b1-4)GlcNAc(b1-4)GlcNAc	4.55967	0.229045	Sia(a2-6)	N
Neu5Ac(a2-6)Gal(b1-4)Glc	8.89377	0.084012	Sia(a2-6)	lipid/free
Neu5Gc(a2-6)Gal(b1-4)GlcNAc	8.95418	2.39209	Sia(a2-6)	O
Fuc(a1-2)Gal(b1-3)[Neu5Ac(a2-6)]GlcNAc(b1-3)Gal(b1-4)Glc	5.60603	-0.234745	Sia(a2-6)	lipid/free
Neu5Ac(a2-6)GalNAc(b1-4)GlcNAc	9.23562	2.36072	Sia(a2-6)	O
Neu5Ac(a2-6)Gal(b1-4)GlcNAc(b1-2)Man(a1-3)[Neu5Ac(a2-6)Gal(b1-4)GlcNAc(b1-2)Man(a1-6)]Man(b1-4)GlcNAc(b1-4)[Fuc(a1-6)]GlcNAc	3.60852	2.91224	Sia(a2-6)	N
Neu5Ac(a2-3)Gal(b1-3)[Neu5Ac(a2-6)]GalNAc(b1-4)Gal(b1-4)Glc	3.73732	-0.234745	Sia(a2-6)	lipid/free
Neu5Ac(a2-3)Gal(b1-3)[Neu5Ac(a2-6)]GlcNAc(b1-3)Gal(b1-4)Glc	4.51474	-0.479272	Sia(a2-6)	lipid/free
Neu5Ac(a2-6)Gal(b1-4)GlcNAc(b1-2)Man(a1-6)[GlcNAc(b1-2)Man(a1-3)][GlcNAc(b1-4)]Man(b1-4)GlcNAc(b1-4)GlcNAc	3.9276	1.02486	Sia(a2-6)	N
Neu5Ac(a2-6)Gal(b1-4)GlcNAc(b1-3)Gal(b1-4)GlcNAc	3.15185	1.79664	Sia(a2-6)	O
Neu5Ac(a2-6)Gal(b1-4)GlcNAc6S	4.5595	4.99145	Sia(a2-6)	O
Neu5Gc(a2-6)Gal(b1-4)GlcNAc(b1-2)Man(a1-3)[Neu5Gc(a2-6)Gal(b1-4)GlcNAc(b1-2)Man(a1-6)]Man(b1-4)GlcNAc(b1-4)GlcNAc	4.2375	2.26499	Sia(a2-6)	N
GlcNAc(b1-3)[Neu5Ac(a2-6)]GalNAc	3.6071	-0.231938	Sia(a2-6)	O
Neu5Ac(a2-6)Gal(b1-4)GlcNAc(b1-2)Man	5.92872	0.409448	Sia(a2-6)	O
Neu5Ac(a2-6)Gal(b1-4)GlcNAc	6.19631	2.23552	Sia(a2-6)	O
Gal(b1-3)[Neu5Ac(a2-6)]GlcNAc(b1-3)Gal(b1-4)Glc	4.52918	-0.213092	Sia(a2-6)	lipid/free
Neu5Ac(a2-6)Gal(b1-4)GlcNAc(b1-2)Man(a1-3)[Neu5Ac(a2-6)Gal(b1-4)GlcNAc(b1-2)Man(a1-6)]Man(b1-4)GlcNAc(b1-4)GlcNAc	7.55183	2.39708	Sia(a2-6)	N
Neu5Ac(a2-6)GalNAc	3.69867	-0.136459	Sia(a2-6)	O
Gal(b1-3)[Neu5Ac(a2-6)]GalNAc	7.73569	-0.042916	Sia(a2-6)	O
Neu5Ac(a2-6)Gal(b1-4)GlcNAc(b1-2)Man(a1-3)[Neu5Ac(a2-6)Gal(b1-4)GlcNAc(b1-2)[Neu5Ac(a2-6)Gal(b1-4)GlcNAc(b1-6)]Man(a1-6)]Man(b1-4)GlcNAc(b1-4)GlcNAc	5.73537	1.50038	Sia(a2-6)	N
Neu5Ac(a2-6)Gal(b1-4)GlcNAc(b1-2)Man(a1-3)[Neu5Ac(a2-3)Gal(b1-4)GlcNAc(b1-2)Man(a1-6)]Man(b1-4)GlcNAc(b1-4)GlcNAc	2.99816	1.55896	Sia(a2-6)	N
Neu5Ac(a2-3)[Neu5Ac(a2-6)]GalNAc	4.83876	-0.23471	Sia(a2-6)	O

## Sheet: Fig3e
Figure 3e
glycan	SASA	binding	motif	class
Fuc(a1-2)[GalNAc(a1-3)]Gal(b1-4)GlcNAc	195.658	-0.230095	Fuc(a1-2/3/4)	O
Neu5Ac(a2-3)Gal(b1-4)[Fuc(a1-3)]GlcNAc(b1-6)[Gal(b1-3)]GalNAc	186.365	-0.284577	Fuc(a1-2/3/4)	O
Fuc(a1-2)Gal(b1-4)GlcNAc(b1-3)Gal(b1-4)GlcNAc	223.31	3.13903	Fuc(a1-2/3/4)	O
Fuc(a1-2)Gal(b1-3)GalNAc(b1-3)Gal	203.647	-0.199856	Fuc(a1-2/3/4)	O
Neu5Ac(a2-3)Gal(b1-4)[Fuc(a1-3)]GlcNAc	191.893	-0.140237	Fuc(a1-2/3/4)	N
Gal(b1-3)[Fuc(a1-4)]GlcNAc	213.231	1.25667	Fuc(a1-2/3/4)	O
Fuc(a1-2)Gal(b1-3)GalNAc	210.578	0.172291	Fuc(a1-2/3/4)	O
Fuc(a1-2)[Gal(a1-3)]Gal(b1-4)GlcNAc(b1-3)GalNAc	190.859	-0.251956	Fuc(a1-2/3/4)	O
Fuc(a1-2)Gal(b1-4)GlcNAc	227.376	3.80565	Fuc(a1-2/3/4)	O
Fuc(a1-2)[Gal(a1-3)]Gal(b1-4)Glc	195.577	-0.280772	Fuc(a1-2/3/4)	lipid/free
Fuc(a1-2)Gal(b1-4)[Fuc(a1-3)]GlcNAc	196.528	2.82692	Fuc(a1-2/3/4)	N
Neu5Gc(a2-3)Gal(b1-3)[Fuc(a1-4)]GlcNAc	188.278	-0.177051	Fuc(a1-2/3/4)	O
Fuc(a1-2)Gal(b1-4)GlcNAc(b1-3)Gal(b1-4)GlcNAc(b1-3)Gal(b1-4)GlcNAc	231.667	3.78911	Fuc(a1-2/3/4)	O
Fuc(a1-3)[Gal3S(b1-4)]GlcNAc	184.675	0.249216	Fuc(a1-2/3/4)	O
Fuc(a1-2)[GalNAc(a1-3)]Gal(b1-4)Glc	199.137	-0.218233	Fuc(a1-2/3/4)	lipid/free
Fuc(a1-2)[GalNAc(a1-3)]Gal(b1-3)GlcNAc	187.068	-0.310669	Fuc(a1-2/3/4)	O
Fuc(a1-2)Gal(b1-3)GlcNAc(b1-3)Gal(b1-4)Glc	212.245	0.203076	Fuc(a1-2/3/4)	lipid/free
Neu5Ac(a2-3)Gal(b1-4)[Fuc(a1-3)]GlcNAc(b1-3)Gal	201.428	-0.222239	Fuc(a1-2/3/4)	O
Fuc(a1-2)Gal(b1-3)GalNAc(b1-3)Gal(a1-4)Gal(b1-4)Glc	203.843	0.180555	Fuc(a1-2/3/4)	lipid/free
Fuc(a1-2)[Gal(a1-3)]Gal(b1-3)GalNAc	184.227	-0.313439	Fuc(a1-2/3/4)	O
Fuc(a1-2)[Gal(a1-3)]Gal(b1-3)GlcNAc	186.67	-0.297858	Fuc(a1-2/3/4)	O
Neu5Ac(a2-3)Gal(b1-3)[Fuc(a1-4)]GlcNAc	199.308	0.215467	Fuc(a1-2/3/4)	O
Fuc(a1-3)[Gal(b1-4)]GlcNAc(b1-2)Man(a1-3)[Fuc(a1-3)[Gal(b1-4)]GlcNAc(b1-2)Man(a1-6)]Man(b1-4)GlcNAc(b1-4)GlcNAc	158.192	0.347396	Fuc(a1-2/3/4)	N
Fuc(a1-2)[Gal(a1-3)]Gal(b1-4)GlcNAc	204.725	-0.141687	Fuc(a1-2/3/4)	O
Fuc(a1-2)Gal(b1-4)Glc	230.873	2.45725	Fuc(a1-2/3/4)	lipid/free
Fuc(a1-4)GlcNAc	250.851	6.86277	Fuc(a1-2/3/4)	O
Fuc(a1-2)[GalNAc(a1-3)]Gal	230.768	2.29884	Fuc(a1-2/3/4)	O
Neu5Gc(a2-3)Gal(b1-4)[Fuc(a1-3)]GlcNAc	192.856	-0.246124	Fuc(a1-2/3/4)	N
Fuc(a1-3)[Gal(b1-4)]GlcNAc(b1-2)Man(a1-3)[Fuc(a1-3)[Gal(b1-4)]GlcNAc(b1-2)Man(a1-6)]Man(b1-4)GlcNAc(b1-4)[Fuc(a1-6)]GlcNAc	163.708	-0.294456	Fuc(a1-2/3/4)	N
Fuc(a1-2)Gal(b1-3)[Fuc(a1-4)]GlcNAc	187.97	2.27067	Fuc(a1-2/3/4)	O
Fuc(a1-2)[GalNAc(a1-3)]Gal(b1-4)GlcNAc(b1-3)GalNAc	197.19	-0.302934	Fuc(a1-2/3/4)	O
Fuc(a1-2)Gal	256.782	5.00975	Fuc(a1-2/3/4)	O
Fuc(a1-2)[Gal(a1-3)]Gal(b1-4)GlcNAc(b1-3)[Fuc(a1-2)[Gal(a1-3)]Gal(b1-4)GlcNAc(b1-6)]GalNAc	186.273	-0.237349	Fuc(a1-2/3/4)	O
Fuc(a1-2)Gal(b1-3)GlcNAc	212.908	0.288879	Fuc(a1-2/3/4)	O
Fuc(a1-2)Gal(b1-3)GalNAc(b1-4)[Neu5Ac(a2-3)]Gal(b1-4)Glc	207.731	-0.281103	Fuc(a1-2/3/4)	lipid/free
Fuc(a1-2)[Gal(a1-3)]Gal	218.388	1.31402	Fuc(a1-2/3/4)	O
Gal3S(b1-3)[Fuc(a1-4)]GlcNAc	193.332	0.712994	Fuc(a1-2/3/4)	O
Fuc(a1-3)GlcNAc	237.589	7.78696	Fuc(a1-2/3/4)	O
Fuc(a1-2)Gal(b1-3)GlcNAc(b1-3)[Gal(b1-4)GlcNAc(b1-6)]Gal(b1-4)Glc	206.224	0.284304	Fuc(a1-2/3/4)	lipid/free
Fuc(a1-2)[GalNAc(a1-4)]Gal(b1-4)GlcNAc	203.402	0.888601	Fuc(a1-2/3/4)	O
Fuc(a1-3)[Gal(b1-4)]GlcNAc	184.73	0.417849	Fuc(a1-2/3/4)	O

[truncated: 20 more sheets: Fig3f, Fig4a, Fig4c, Fig5b, Fig5e, Fig5f, FigS1, FigS2, FigS3, FigS5, FigS6, FigS7, FigS8, FigS9, FigS10, FigS11, FigS12, FigS13, FigS15, FigS16]
